# Supplementary material for: Pyrimidine sufficiency is required for Sae two-component system signaling in Staphylococcus aureus
Source: J Bacteriol. 2025 Jul 21;207(8):e00115-25. doi: 10.1128/jb.00115-25 (PMC12369341; doi:10.1128/jb.00115-25)
Supplement: Data Table S1 — Transcriptomic analysis of ∆pyrE mutant cells during pyrimidine limitation. [file jb.00115-25-s0002.xlsx]

## Sheet: DEG
Transcription Start	Translation Start	Translation Stop	Transcription Stop	Strand	Up-regulated genes
	67966	68790		+	Synonym	Name	Description	Raw Counts 1 Replicate 1+I:X	Raw Counts 1 Replicate 2	Raw Counts 1 Replicate 3	Normalized Counts 1 Replicate 1	Normalized Counts 1 Replicate 2	Normalized Counts 1 Replicate 3	RPKM 1	Expression 1	Raw Counts 2 Replicate 1	Raw Counts 2 Replicate 2	Raw Counts 2 Replicate 3	Normalized Counts 2 Replicate 1	Normalized Counts 2 Replicate 2	Normalized Counts 2 Replicate 3	RPKM 2	Expression 2	Log2 Fold Change (∆pyrE/WT)	p-value	Adjusted p-value
	75063	74617		-	SAUSA300_RS00305		putative transposase	50	92	88	1371	1887	1918	2	2	262	313	192	4739	3795	3062	8	4	1	1.65994e-07	1
	150129	151295		+	SAUSA300_RS00335	argR	arginine repressor	21	35	17	579	715	386	1	1	81	76	48	1465	922	769	4	2	1	7.3746e-10	1
	157077	157784		+	SAUSA300_RS00690		glycosyl transferase, group 1 family protein	69	89	73	1905	1828	1609	1	1	146	234	178	2637	2836	2828	4	2	1	0.0299649	1
	263942	265705		+	SAUSA300_RS00725	deoD	purine nucleoside phosphorylase	81	78	98	2242	1596	2146	3	2	46	273	310	830	3310	4925	7	4	1	0.0626795	1
	324938	324018		-	SAUSA300_RS01170		hypothetical protein	371	194	197	10165	3955	4302	4	3	709	895	608	12800	10851	9659	10	6	1	0.0490515	1
	396024	396878		+	SAUSA300_RS01460		hypothetical protein	169	145	137	4641	2963	3001	4	3	258	527	416	4669	6392	6618	11	6	1	0.0716581	1
	396875	398104		+	SAUSA300_RS01825		putative lipoprotein	92	71	71	2525	1465	1554	2	2	220	365	244	3968	4428	3885	8	4	1	2.53885e-06	1
416029	416029	416910	416939	+	SAUSA300_RS01830		Tat-translocated protein	138	149	100	3792	3047	2197	3	2	319	458	367	5755	5553	5837	8	4	1	0.0079013	1
	423017	423385		+	SAUSA300_RS01920		hypothetical protein	703	961	870	19274	19604	18939	27	21	2356	2932	2156	42498	35541	34235	73	42	1	0.00106897	1
	447403	448098		+	SAUSA300_RS01975		hypothetical protein	16	23	13	453	469	294	1	1	47	63	61	857	773	977	4	2	1	1.54779e-10	1
	451102	451806		+	SAUSA300_RS02115	set7	superantigen-like protein	35	55	46	962	1134	1013	1	1	108	123	90	1957	1501	1443	4	2	1	0.000651552	1
	452252	452947		+	SAUSA300_RS02135		superantigen-like protein 5	33	82	58	904	1679	1280	2	1	148	124	90	2679	1503	1428	4	2	1	0.0367422	1
	821780	822619		+	SAUSA300_RS02145		superantigen-like protein	36	53	43	1009	1099	944	1	1	125	165	97	2260	2000	1554	4	2	1	5.14668e-07	1
	960756	962570		+	SAUSA300_RS03985		LysM domain-containing protein	60	34	43	1653	700	946	1	1	135	197	137	2444	2395	2176	4	2	1	5.14795e-09	1
	967549	968190		+	SAUSA300_RS04725		hypothetical protein	164	253	227	4502	5162	4951	3	2	496	734	536	8957	8907	8518	8	4	1	0.068291	1
	988860	989561		+	SAUSA300_RS04745		hypothetical protein	33	33	38	929	676	832	1	1	99	104	87	1802	1264	1387	3	2	1	2.1682e-07	1
1004270	1004270	1005028	1005028	+	SAUSA300_0901		putative competence protein	59	69	42	1633	1407	926	2	1	122	152	91	2216	1846	1452	4	2	1	0.0851079	1
1105941	1105941	1105774	1105687	-	SAUSA300_RS04920		hypothetical protein	402	479	391	11025	9776	8513	16	12	1117	1495	1113	20153	18125	17680	42	24	1	0.0023966	1
1245088	1245088	1245972		+	SAUSA300_RS05435		hypothetical protein	765	762	633	20978	15554	13791	124	99	1904	2842	1975	34350	34447	31365	347	198	1	0.00131855	0.00353594
	1544611	1543733		-	SAUSA300_RS06150	rbgA	ribosomal biogenesis GTPase	783	920	826	21446	18756	17980	27	21	2173	2921	2324	39195	35408	36914	72	42	1	0.00134014	1
	1554953	1554663		-	SAUSA300_RS07525		hypothetical protein	45	78	67	1243	1596	1470	2	1	168	189	116	3034	2294	1848	4	2	1	0.00227193	1
	1642777	1641686		-	SAUSA300_RS07585		phiSLT ORF96-like protein	18	41	23	498	849	511	2	2	97	77	59	1764	937	949	7	4	1	9.78315e-11	1
	1991825	1990368		-	SAUSA300_RS08115		replication initiation factor family protein	97	95	79	2678	1941	1721	2	1	104	177	175	1879	2150	2788	3	2	1	0.520544	1
1993601	1993601	1994956	1994956	+	SAUSA300_RS09895		amino acid ABC transporter permease/substrate-binding protein	151	190	194	4158	3890	4235	3	2	390	534	356	7035	6481	5667	7	4	1	0.157706	1
	2134709	2133798		-	SAUSA300_RS09905		IS1181, transposase	198	395	327	5433	8059	7136	6	5	880	1045	781	15875	12677	12411	17	10	1	0.00504025	1
	2285693	2282385		-	SAUSA300_RS10865		ferric hydroxamate receptor	56	137	98	1556	2803	2136	3	2	316	292	225	5708	3547	3572	7	4	1	0.000754031	1
	2386904	2388115	2388115	+	SAUSA300_2110	fmtB	truncated FmtB protein	449	380	256	12313	7757	5578	3	2	1026	1028	708	18508	12460	11246	7	4	1	0.0447613	1
2431833	2431859	2432173	2432173	+	SAUSA300_RS12235		putative drug transporter	281	220	234	7712	4492	5103	5	4	601	847	639	10846	10266	10159	14	8	1	0.0692046	1
2466726	2466726	2467217		+	SAUSA300_RS12495		putative transposase	133	67	68	3669	1368	1499	8	6	206	374	245	3721	4537	3897	22	12	1	0.00300287	1
2606364	2606364	2605945	2605945	-	SAUSA300_RS12675		hypothetical protein	764	1744	1452	20950	35569	31615	77	59	3912	4090	3432	70561	49579	54493	201	118	1	0.00020128	0.000581335
2610375	2610375	2609581		-	SAUSA300_RS13395		hypothetical protein	232	328	292	6357	6697	6371	19	15	805	1026	737	14528	12445	11716	53	30	1	0.00643688	1
	2689546	2687552		-	SAUSA300_RS13430		putative tandem lipoprotein	199	217	177	5469	4426	3854	7	5	509	684	408	9182	8301	6479	17	10	1	0.0687625	1
2714829	2714829	2715398	2715398	+	SAUSA300_RS13815	feoB	ferrous iron transport protein B	93	203	178	2553	4154	3887	2	1	314	403	333	5667	4895	5298	4	2	1	0.200037	1
2787548	2787548	2789422	2789422	+	SAUSA300_RS13930		TetR family transcriptional regulator	282	324	303	7727	6624	6596	15	12	972	980	737	17536	11885	11715	41	24	1	0.00576372	1
2855477	2855477	2854569	2854561	-	SAUSA300_RS14325		BglG family transcriptional antiterminator	830	590	576	22758	12030	12540	10	8	995	3029	2559	17945	36714	40642	30	16	1	0.00132892	1
	2859424	2860182		+	SAUSA300_RS14600	rarD	RarD protein	261	499	452	7167	10184	9856	12	9	1010	1257	1031	18232	15238	16380	31	18	1	0.00596537	1
2826473	2826447	2825887	2825837	-	SAUSA300_RS14625		ABC transporter ATP-binding protein	41	54	46	1132	1113	1012	1	1	128	103	75	2318	1259	1205	3	2	1	0.00530669	1
	1504930	1507113	1507134	+	SAUSA300_RS14450	tetR	intercellular adhesion operon transcription regulator	3028	7788	6668	82932	158771	145104	301	229	14366	21458	16049	259100	260078	254827	803	459	1.00315	0.000381075	0.00107455
511441	511441	512037	512072	+	SAUSA300_RS07315	pbp2	penicillin binding protein 2	18226	23206	22718	499187	473112	494343	284	223	46448	88111	64605	837682	1067894	1025784	792	447	1.00323	0.0256548	0.0588792
2212298	2212298	2211426	2211409	-	SAUSA300_RS02430	recR	recombination protein RecR	5024	5447	5173	137603	111056	112577	253	201	15063	19505	13541	271663	236408	215012	700	403	1.00358	0.000332587	0.0009417
843295			843337	+	SAUSA300_RS11265	oxaA	membrane protein oxaA	4245	8139	7494	116277	165932	163084	220	170	15990	25958	18306	288375	314610	290663	599	341	1.00424	0.000714705	0.00195686
2367818	2367813	2367160	2367160	-	predicted RNA	predicted RNA	-	336	585	594	9211	11943	12942	341	264	2638	908	629	47584	11009	10000	843	531	1.00817	0.0010987	0.00296086
1960998			1960925	-	SAUSA300_RS12120	rpsC	30S ribosomal protein S3	11253	12171	12698	308212	248137	276327	534	424	23099	51091	40375	416582	619220	641073	1521	854	1.01017	0.143187	0.291918
1968999	1968999	1968259		-	SAUSA300_RS09715		Gly tRNA	28	97	109	786	1988	2386	30	23	246	241	196	4450	2930	3126	80	47	1.03103	8.59971e-06	1
1969133	1969133	1969555	1969585	+	SAUSA300_RS09780		ABC transporter ATP-binding protein EcsA	1941	3258	3225	53172	66437	70175	109	85	8169	10048	7452	147333	121782	118328	300	174	1.03355	0.000661529	0.0018149
1855797	1855724	1854633	1854613	-	SAUSA300_RS09785		HIT family protein	3094	3373	3076	84754	68783	66935	218	173	9648	12161	8174	174011	147399	129790	615	355	1.03705	0.000464432	0.00129624
101212	101212	102072	102080	+	SAUSA300_RS09195		bifunctional 3-deoxy-7-phosphoheptulonate synthase/chorismate mutase	3463	3620	3412	94847	73816	74265	92	74	8398	15150	10389	151457	183618	164959	270	152	1.03847	0.00026766	0.000766582
1851180	1851180	1851812	1851829	+	SAUSA300_RS00485		transcriptional regulator	574	805	770	15729	16428	16768	24	18	2385	2263	1678	43013	27431	26653	63	37	1.03953	0.00160825	1
1661709	1661627	1661478	1661442	-	SAUSA300_RS09175	acuA	acetoin utilization protein AcuA	825	1069	1030	22615	21808	22432	44	35	1677	4133	3623	30260	50103	57531	129	72	1.04064	0.000149842	0.00043599
1378709	1378770	1379630	1379761	+	SAUSA300_RS08250	rpmG	50S ribosomal protein L33	965	1718	1509	26452	35025	32837	270	209	3783	5496	3712	68231	66621	58949	752	430	1.04083	7.47904e-05	0.000224044
1102510	1102513	1103340	1103414	+	SAUSA300_RS06805	glcT	transcription antiterminator	514	756	648	14078	15415	14113	21	16	2032	2155	1544	36654	26127	24515	57	33	1.04439	0.0018517	1
1331042	1331047	1331241	1331241	+	SAUSA300_RS05420		inositol monophosphatase family protein	6798	10223	8985	186197	208417	195526	303	237	24470	32500	23935	441323	393900	380042	848	489	1.04495	0.0113118	0.0272638
442037	442037	441501	441467	-	SAUSA300_RS06570		hypothetical protein	217	574	432	5965	11713	9407	60	46	1010	1637	1112	18225	19846	17666	167	95	1.04629	0.000656163	0.00180239
809795	809795	809034	809029	-	SAUSA300_RS02080		hypothetical protein	232	410	360	6376	8369	7853	18	14	818	1319	1052	14765	15989	16717	51	29	1.05063	0.000846886	1
2397689	2397689	2396907	2396903	-	SAUSA300_RS03925		hypothetical protein	358	568	502	9807	11591	10942	18	14	1459	1726	1295	26326	20923	20573	51	29	1.05063	0.00044318	1
2529787	2529787	2528237	2528237	-	SAUSA300_RS12315	modA	molybdenum ABC transporter molybdenum-binding protein ModA	3908	3293	2897	107044	67147	63052	124	100	12313	11406	8097	222074	138243	128574	353	208	1.05658	0.000296583	0.000844122
850637	850737	851477	851505	+	SAUSA300_RS12980		Zn-binding lipoprotein adcA-like protein	1808	1837	1504	49532	37459	32730	32	25	4083	7343	5004	73641	89004	79461	92	52	1.05658	0.000194335	0.000562463
1400275	1400275	1401042	1401047	+	SAUSA300_RS04115	est	carboxylesterase	1675	3518	3178	45882	71722	69156	109	84	6006	11606	8927	108323	140667	141745	311	175	1.05889	0.000384086	0.00108081
707016	707016	707849	707867	+	SAUSA300_RS06900		hydrolase-like protein	684	966	877	18742	19694	19087	31	24	2302	3222	2281	41523	39050	36229	88	50	1.05889	0.000444508	0.00124317
1980186	1980009	1978885	1978817	-	SAUSA300_RS03390		hypothetical protein	1554	1960	1610	42573	39970	35048	59	46	4865	6570	4741	87739	79636	75277	168	96	1.0614	0.000108068	0.000318162
533647	533647	534999	535023	+	SAUSA300_RS09830		hypothetical protein	408	707	620	11181	14422	13492	14	11	1399	2244	1645	25235	27205	26127	40	23	1.06413	0.00137854	1
1008198	1008187	1007012		-	SAUSA300_RS02560	glmU	bifunctional N-acetylglucosamine-1-phosphate uridyltransferase/glucosamine-1-phosphate acetyltransferase	5347	7433	7608	146465	151536	165550	145	114	21861	24161	17901	394255	292829	284234	410	239	1.06798	0.000522117	0.00144985
1840056	1840096	1841370	1841397	+	SAUSA300_RS04935		diacylglycerol glucosyltransferase	2340	3729	3690	64114	76031	80315	80	62	9709	11576	9039	175105	140306	143530	224	130	1.06817	0.000320449	0.000909211
1700867	1700867	1700436	1700432	-	SAUSA300_RS09140		putative serine protease HtrA	4928	7232	6600	134972	147447	143635	142	111	21146	21258	16112	381360	257654	255827	398	233	1.06977	0.000215886	0.000622862
2731726	2731726	2731139	2731139	-	SAUSA300_RS08440		ComE operon protein 2	416	399	316	11398	8138	6896	25	20	1392	1360	840	25117	16486	13341	72	42	1.07039	0.000569476	1
	2587196	2586930	2586864	-	SAUSA300_RS14035		TetR family transcriptional regulator	309	801	551	8471	16334	12006	27	20	1687	1827	1438	30438	22153	22846	73	42	1.07039	0.000781843	1
1348121	1348121	1347807	1347800	-	SAUSA300_RS13295		addiction module antitoxin	760	860	747	20816	17543	16261	85	68	2644	2852	2041	47687	34565	32417	245	143	1.07241	0.0002867	0.000816842
2506774	2506774	2506409	2506406	-	SAUSA300_RS06665		hypothetical protein	856	1427	1242	23444	29105	27041	108	84	4696	3637	2454	84706	44081	38971	297	177	1.07529	3.64875e-05	0.000111748
	524414	524662	524663	+	SAUSA300_RS12875		hypothetical protein	417	537	427	11421	10952	9295	36	28	1669	1543	1068	30106	18711	16963	101	59	1.07529	0.000518806	0.00144212
1299835	1299835	1300632	1300661	+	SAUSA300_RS02495		hypothetical protein	123	254	239	3386	5194	5216	24	18	600	730	576	10826	8855	9146	66	38	1.078	0.00394967	1
2292354			2292280	-	SAUSA300_RS06385		hypothetical protein	1183	1258	1073	32422	25650	23353	42	34	3791	4417	3277	68374	53541	52046	125	72	1.08246	2.36494e-05	7.3415e-05
2289095	2289095	2288286	2288285	-	SAUSA300_RS11680		Asn tRNA	39	110	116	1073	2247	2525	34	25	240	364	203	4343	4419	3224	93	53	1.08406	6.96888e-05	0.000209679
1996269			1996196	-	SAUSA300_RS11640		hypothetical protein	6000	6118	5888	164327	124737	128131	214	171	16020	25361	18120	288931	307373	287717	638	363	1.08597	0.000152588	0.00044351
2019593	2019593	2020744	2020744	+	SAUSA300_RS09960		Met tRNA	41	87	92	1132	1782	2021	28	22	206	302	192	3723	3663	3051	82	47	1.09516	7.06176e-07	1
1153694	1153847	1154197	1154216	+	SAUSA300_RS10150		hypothetical protein	1050	1258	1129	28767	25663	24585	28	22	3583	4286	3033	64620	51948	48167	82	47	1.09516	5.20042e-05	1
2644468	2644455	2642563	2642509	-	SAUSA300_RS05695		hypothetical protein	3288	5629	4592	90058	114758	99940	372	289	9445	20816	14465	170352	252295	229683	1107	619	1.09887	5.75382e-05	0.000174269
1717225	1717198	1716722	1716694	-	SAUSA300_RS13575		hypothetical protein	1008	2258	2182	27625	46039	47494	27	21	4724	6449	6128	85206	78168	97307	79	45	1.09954	5.5041e-05	1
2248613	2248613	2247942	2247876	-	SAUSA300_RS08545	greA	transcription elongation factor GreA	2405	3322	3033	65879	67739	66002	177	139	8243	12031	8333	148667	145814	132315	521	298	1.10023	0.00022978	0.000661554
914183	914412	915869		+	SAUSA300_RS11480		hypothetical protein	805	1207	1088	22070	24615	23686	44	34	3067	4175	2688	55316	50610	42693	128	73	1.10236	6.61646e-05	0.000199294
	1756995	1756465	1756385	-	SAUSA300_RS04515	dltA	D-alanine--poly(phosphoribitol) ligase subunit 1	11757	8472	7015	322006	172727	152656	180	148	25812	37869	29432	465519	458977	467327	554	318	1.10343	0.0226004	0.0522193
2368218	2368190	2367837	2367821	-	SAUSA300_RS08735	mreD	rod shape-determining protein MreD	854	961	955	23399	19603	20785	50	40	2523	3767	2942	45505	45662	46717	151	86	1.10434	5.84497e-05	0.000176835
367784	367811	368671	368825	+	SAUSA300_RS12125	rplV	50S ribosomal protein L22	8162	10637	9978	223555	216854	217131	786	619	19632	43173	33772	354060	523255	536224	2370	1331	1.1045	0.0262562	0.0601082
545368	545368	546663		+	SAUSA300_RS01685		ROK family protein	582	467	438	15960	9540	9536	16	13	366	2387	2356	6610	28932	37411	51	28	1.10692	0.000539252	1
2642496	2642496	2642008	2641994	-	SAUSA300_RS02615		hypothetical protein	1315	2615	2685	36018	53314	58430	49	38	7912	7422	5592	142699	89959	88791	140	82	1.10962	0.000113522	0.000333501
521241	521328	522254		+	SAUSA300_RS13570		hypothetical protein	961	2306	2215	26336	47021	48215	108	82	5697	7177	4489	102760	86985	71289	308	177	1.11005	5.91842e-05	0.000178859
236664	236664	235072	235072	-	SAUSA300_RS02475	holB	DNA polymerase III subunit delta	1995	4512	4500	54639	91990	97940	114	87	9479	14301	11322	170959	173331	179780	328	188	1.11165	0.000112784	0.00033169
906636	906636	907484	907485	+	SAUSA300_RS01055		peptide ABC transporter ATP-binding protein	516	357	404	14157	7288	8799	7	6	1325	1694	1192	23911	20540	18941	22	13	1.11548	0.000359316	1
566406	566405	565191	565166	-	SAUSA300_RS04460		hypothetical protein	1425	2421	2318	39043	49363	50455	70	54	5797	7923	6182	104558	96036	98169	203	117	1.11548	0.000134449	0.000393291
2558445	2558445	2559656	2559656	+	SAUSA300_RS02710	nupC	pyrimidine nucleoside transport protein	6320	7073	6859	173103	144202	149270	161	128	10394	34972	25477	187459	423860	404517	506	278	1.11894	0.000307637	0.000874674
1996872			1996797	-	SAUSA300_RS13160		putative transporter protein	1185	1211	1291	32477	24696	28108	29	23	2834	5703	3923	51126	69129	62301	89	50	1.12029	2.26123e-05	7.02753e-05
33685	33712	34191	34191	+	SAUSA300_RS09990		Ala tRNA	31	67	75	860	1378	1641	22	17	194	204	157	3499	2479	2507	63	37	1.12199	3.18827e-08	1
1601893	1601821	1601372	1601332	-	SAUSA300_RS00135		rRNA large subunit methyltransferase	1381	1499	1361	37827	30574	29618	85	68	4541	5934	3858	81907	71930	61268	259	149	1.13171	9.93259e-06	3.16594e-05
520785	520785	521114	521140	+	SAUSA300_RS07905		FUR family transcriptional regulator	1887	2344	2177	51691	47800	47390	137	108	6707	8839	5862	120974	107134	93087	413	237	1.13386	9.96361e-05	0.000294286
	198053	198814	198826	+	SAUSA300_RS02465		hypothetical protein	3843	9666	9442	105259	197068	205466	672	512	20436	32376	22259	368571	392399	353426	1976	1125	1.13571	0.000602263	0.00166397
1170286	1170286	1171899	1171899	+	SAUSA300_RS00925		ABC transporter permease	384	265	328	10541	5416	7158	12	10	774	1537	1143	13961	18629	18153	39	22	1.1375	0.000269089	1
2578438	2578398	2577799	2577753	-	SAUSA300_RS05810		hypothetical protein	1714	3208	2756	46953	65404	59982	46	35	7293	10126	7744	131541	122727	122969	135	77	1.1375	0.00011519	0.000338039
	1086120	1084423	1084414	-	SAUSA300_RS13260		hypothetical protein	836	1203	1055	22905	24534	22959	49	39	3428	3940	2921	61831	47752	46391	149	86	1.14086	1.45503e-05	4.58971e-05
1017069	1017069	1018580	1018580	+	SAUSA300_RS05325		hypothetical protein	17285	19215	18876	473422	391739	410758	315	250	45114	82287	63106	813622	997318	1001985	974	552	1.14274	0.00988226	0.0240299
1750551	1750551	1749412	1749401	-	SAUSA300_RS04970		5' nucleotidase family protein	894	2084	1961	24484	42487	42681	31	24	5120	6157	4785	92350	74630	75987	92	53	1.14296	1.20413e-05	3.82471e-05
1447913	1447911	1446421	1446411	-	SAUSA300_RS08690	tgt	queuine tRNA-ribosyltransferase	3652	7528	7733	100027	153486	168276	160	123	17194	25939	19438	310098	314388	308645	476	272	1.14495	7.03368e-05	0.000211396
350139	350139	350639	350639	+	SAUSA300_RS07150	ctpA	carboxyl-terminal protease	3428	3986	3663	93897	81277	79717	71	56	11064	14760	11149	199542	178892	177023	215	124	1.14684	6.38588e-05	0.000192561
1207812	1207854	1209053		+	SAUSA300_RS01590		hypothetical protein	194	232	172	5338	4739	3760	11	9	662	773	629	11942	9374	9997	35	20	1.152	0.000522295	1
2233586	2233586	2232834	2232834	-	SAUSA300_RS05980	coaBC	phosphopantothenoylcysteine decarboxylase/phosphopantothenate--cysteine ligase	1073	1684	1539	29392	34340	33508	34	27	4251	5864	4382	76677	71074	69583	104	60	1.152	5.60946e-06	1.81117e-05
1995759			1995687	-	SAUSA300_RS11405		HemK family modification methylase	2357	2234	2234	64553	45558	48628	87	70	5035	10639	8494	90809	128950	134874	278	156	1.15612	6.06881e-05	0.000183202
1206776	1206797	1207420		+	SAUSA300_RS09930		His tRNA	32	43	52	890	889	1134	16	13	118	197	117	2145	2388	1858	51	29	1.15754	7.39712e-11	1
2641866	2641777	2641085	2641085	-	SAUSA300_RS05970	gmk	guanylate kinase	5282	5991	5099	144678	122148	110957	253	201	18797	21193	15476	338999	256858	245726	772	449	1.15952	2.78671e-05	8.60206e-05
1846903	1846903	1844216	1844104	-	SAUSA300_RS13565		hypothetical protein	882	1568	1461	24169	31975	31793	54	42	4698	4548	3563	84737	55122	56576	160	94	1.16227	6.10574e-06	1.96215e-05
388912	388912	389352	389352	+	SAUSA300_RS09160		cell wall surface anchor family protein	17229	15985	14354	471886	325896	312347	171	137	55023	62729	46144	992323	760267	732676	529	308	1.16875	0.0149779	0.0355986
479079	479079	481784	481784	+	SAUSA300_RS01785		hypothetical protein	75	112	103	2071	2293	2247	6	4	316	313	210	5705	3799	3339	16	9	1.16993	0.0013713	1
781243	781251	783032	783037	+	SAUSA300_RS02285		hypothetical protein	830	1071	1068	22737	21838	23256	10	8	2589	4103	3612	46707	49734	57365	33	18	1.16993	9.06378e-06	1
2044616	2044616	2046154	2046179	+	SAUSA300_RS03790	recQ	ATP-dependent DNA helicase RecQ	3495	5032	4861	95740	102586	105781	72	56	10300	19826	15765	185769	240291	250317	223	126	1.16993	2.14361e-05	6.67712e-05
2528051	2528051	2527584	2527584	-	SAUSA300_RS10305	putP	high affinity proline permease	2782	2188	2275	76202	44606	49522	45	36	4027	12175	9815	72633	147569	155850	146	81	1.16993	9.06656e-05	0.000268661
56973	56989	57609	57615	+	SAUSA300_RS12975		hypothetical protein	79	87	112	2165	1781	2439	5	4	257	378	236	4651	4589	3753	16	9	1.16993	0.000262486	1
875539	875539	875219	875172	-	SAUSA300_RS00245		hypothetical protein	2579	5236	4756	70645	106753	103502	195	150	14523	15373	11446	261931	186329	181739	578	338	1.17206	2.40667e-05	7.46259e-05
394737	394737	393742	393742	-	SAUSA300_RS04260		putative thioredoxin	1084	1493	1290	29689	30437	28071	116	91	4645	4935	3478	83773	59818	55233	353	206	1.17871	4.58376e-06	1.49587e-05
1029596	1029841	1030704	1030704	+	SAUSA300_RS01810		hypothetical protein	739	610	620	20239	12452	13503	19	15	1973	2869	2104	35583	34778	33418	60	34	1.18057	0.000104999	1
1352163	1352208	1352477	1352537	+	SAUSA300_RS05055		putative ferrichrome ABC transporter	499	405	333	13691	8263	7264	13	11	1154	1831	1440	20816	22198	22866	44	25	1.18442	5.46371e-05	1
1503767	1503767	1503417		-	SAUSA300_RS06690	rpsN	30S ribosomal protein S14	356	371	291	9774	7578	6347	36	29	1004	1512	1081	18114	18332	17173	115	66	1.18641	0.000115291	0.000338039
2798393	2798393	2797833	2797718	-	SAUSA300_RS07300		hypothetical protein	2846	7024	5514	77972	143212	120001	423	324	17155	19077	14938	309388	231218	237188	1266	738	1.18763	6.80562e-06	2.18194e-05
551994	551994	552797		+	SAUSA300_RS14350		isochorismatase family protein	1741	3261	2853	47707	66498	62094	135	104	8275	10692	7585	149252	129594	120434	411	237	1.1883	5.31427e-05	0.000161314
1961175			1961103	-	SAUSA300_RS02640	folP	dihydropteroate synthase	816	937	959	22366	19105	20873	32	25	2917	3561	2759	52613	43162	43810	99	57	1.18903	2.69588e-05	8.33105e-05
2401406	2401406	2400465	2400465	-	SAUSA300_RS09725		Phe tRNA	36	83	92	1012	1706	2021	28	21	264	223	195	4775	2707	3102	81	48	1.19265	1.11946e-08	4.29284e-08
2269113	2269113	2268256	2268211	-	SAUSA300_RS12335		inosine-uridine preferring nucleoside hydrolase	347	288	277	9529	5878	6048	9	7	1021	1177	943	18429	14269	14980	28	16	1.19265	0.000286421	1
	1184461	1185024	1185024	+	SAUSA300_RS11590		haloacid dehalogenase-like hydrolase	1494	1865	1778	40934	38032	38699	57	45	5796	6744	5007	104543	81741	79501	177	103	1.19465	1.18856e-05	3.77964e-05
520140	520140	520757	520784	+	SAUSA300_RS05870		hypothetical protein	6564	7147	7003	179793	145720	152404	355	282	19011	31102	23518	342870	376959	373414	1134	646	1.19584	0.000177051	0.000513522
1663900	1663815	1661740	1661711	-	SAUSA300_RS02460	tmk	thymidylate kinase	374	545	520	10263	11114	11329	22	17	1524	1847	1422	27498	22397	22588	67	39	1.19794	0.000120635	1
1144650			1144780	+	SAUSA300_RS08255	pbp3	penicillin-binding protein 3	7628	10943	9966	208923	223109	216865	132	104	27913	40361	31321	503413	489171	497316	416	239	1.20043	0.014073	0.0335351
38924			38883	-	predicted RNA	predicted RNA	-	2417	2794	2921	66208	56967	63571	600	475	3764	15190	11185	67897	184111	177606	1998	1093	1.20229	3.78833e-05	0.000115506
1904472	1904445	1904221	1904215	-	predicted RNA	predicted RNA	antisense: SAUSA300_RS00160	345	349	279	9474	7123	6084	224	180	624	1750	1254	11266	21217	19916	750	415	1.20511	8.04517e-05	0.000240215
1528575	1528551	1527979	1527950	-	SAUSA300_RS09400		hypothetical protein	421	623	600	11536	12719	13063	70	55	1871	2182	1646	33747	26450	26141	220	127	1.20732	3.441e-05	0.000105859
1675859	1675854	1675315	1675315	-	SAUSA300_RS07420		hypothetical protein	1032	1924	1747	28286	39232	38019	79	61	4854	6451	4974	87553	78188	78982	246	142	1.21901	2.48948e-06	8.31242e-06
	1787223	1785823		-	SAUSA300_RS08315		CBS domain-containing protein	1216	1843	1787	33308	37572	38899	86	67	6241	5951	4373	112566	72128	69441	266	156	1.21931	3.49636e-06	1.15477e-05
104200	104228	104830	104830	+	SAUSA300_RS08900		replication initiation and membrane attachment protein	5070	3933	4056	138879	80193	88265	90	73	12459	20470	15407	224706	248098	244632	299	170	1.21957	4.5424e-06	1.48414e-05
507370	507370	508098	508486	+	SAUSA300_RS00500		hypothetical protein	232	249	275	6366	5091	6005	12	9	836	946	732	15081	11465	11635	36	21	1.22239	0.00149597	1
1996186			1996111	-	SAUSA300_RS02405	treR	trehalose operon repressor	349	399	459	9562	8135	10005	16	12	864	1715	1629	15594	20796	25878	50	28	1.22239	7.12161e-05	1
	2113000	2112764		-	SAUSA300_RS09955		Asp tRNA	48	77	92	1335	1570	2009	27	21	208	285	249	3760	3463	3954	84	49	1.22239	2.15673e-08	8.19019e-08
1281352			1281386	+	SAUSA300_RS10705		phiPVL ORF052-like protein	45	24	23	1244	502	508	3	3	115	143	103	2089	1733	1647	13	7	1.22239	1.00228e-16	1
1647878	1647874	1647044	1647025	-	predicted RNA	predicted RNA	-	807	1568	1150	22104	31978	25035	974	753	4261	4510	3351	76858	54666	53210	3009	1759	1.22403	1.31432e-06	4.48144e-06
	3939	5051	5060	+	SAUSA300_RS08155		hypothetical protein	2828	3521	3360	77472	71800	73121	112	89	11014	13536	9934	198635	164055	157744	360	208	1.22471	2.20117e-05	6.84865e-05
1089646	1089648	1090625	1090628	+	SAUSA300_RS00025	recF	recombination protein F	10428	17037	17218	285614	347344	374670	388	301	46060	63898	47166	830687	774446	748890	1226	705	1.22786	0.0195809	0.0456276
1978816	1978816	1978472	1978418	-	SAUSA300_RS05355	pdhB	pyruvate dehydrogenase E1 component, beta subunit	19904	24470	26208	545145	498881	570292	697	550	70623	109621	74332	1273666	1328591	1180229	2261	1289	1.22875	0.0169952	0.0401145
1148253	1148276	1149076	1149087	+	SAUSA300_RS09825		hypothetical protein	11684	17209	13050	320003	350850	283985	1175	922	56089	55141	35164	1011552	668307	558325	3686	2162	1.22953	0.0287725	0.0654313
1237879	1237879	1239246	1239265	+	SAUSA300_RS05650	murI	glutamate racemase	2649	3467	3261	72555	70687	70977	113	89	11877	11754	9216	214212	142464	146338	356	209	1.23163	2.08016e-05	6.48689e-05
1864926	1864926	1864069	1864069	-	SAUSA300_RS06115	ffh	signal recognition particle protein	5554	7503	7522	152127	152971	163698	145	114	22078	28266	22654	398181	342580	359701	463	268	1.2332	8.94337e-05	0.000265297
734019	734107	734973	735064	+	SAUSA300_RS09230		hypothetical protein	2692	6282	5950	73754	128088	129475	168	128	15608	20490	15554	281493	248343	246963	523	301	1.23362	2.4502e-06	8.2013e-06
1758703	1758703	1758230	1758230	-	SAUSA300_RS03530		LysR family transcriptional regulator	2539	3971	3608	69546	80956	78517	112	88	9810	14927	11383	176933	180920	180748	361	207	1.23406	1.79721e-05	5.62372e-05
244991	244991	244365	244365	-	SAUSA300_RS08750		hypothetical protein	794	704	566	21749	14354	12337	42	34	2195	3242	2235	39589	39294	35492	140	80	1.23447	2.67114e-05	8.26394e-05
2323864	2323718	2322717	2322717	-	SAUSA300_RS01085		azoreductase	989	804	761	27112	16408	16576	39	31	2389	4707	2454	43096	57054	38963	132	73	1.23563	1.38175e-05	4.3636e-05
1454371	1454366	1453242	1453236	-	SAUSA300_RS11825		alcohol dehydrogenase, zinc-containing	965	1274	1085	26438	25981	23616	32	25	3874	4628	3312	69866	56093	52598	102	59	1.23879	1.28235e-06	4.37789e-06
518801	518801	520138	520138	+	SAUSA300_RS07200		hypothetical protein	3730	3466	3362	102182	70673	73170	90	72	8846	16949	13235	159544	205420	210144	301	170	1.23947	1.46864e-05	4.62732e-05
	2250205	2249012	2249012	-	SAUSA300_RS02455		Orn/Lys/Arg decarboxylase	406	810	773	11143	16530	16835	14	11	1979	2789	2233	35695	33809	35464	45	26	1.24101	2.97635e-05	1
713260	713280	713777	713938	+	SAUSA300_RS11485		hypothetical protein	636	562	535	17433	11469	11653	14	11	1638	2756	1983	29548	33407	31493	46	26	1.24101	3.39975e-05	1
909745	909754	910671	910689	+	SAUSA300_RS03425		hypothetical protein	4645	6299	6376	127234	128419	138740	336	263	17293	26808	18436	311883	324919	292737	1091	622	1.24185	8.71846e-06	2.78218e-05
1396977	1397007	1398308	1398312	+	SAUSA300_RS04475	lipA	lipoyl synthase	5472	7527	7568	149892	153461	164698	216	169	20525	31101	22516	370177	376944	357515	701	401	1.24658	7.88702e-05	0.00023575
716785	716823	717251	717262	+	SAUSA300_RS06890	femA	methicillin resistance protein FemA	4005	10994	10240	109711	224137	222841	187	142	24642	35873	27756	444425	434780	440717	589	337	1.24686	0.000793126	0.00216077
1696574	1696557	1694734	1694677	-	SAUSA300_RS03445		hypothetical protein	679	1113	959	18599	22702	20885	62	48	2776	4336	2796	50078	52552	44402	200	114	1.24793	5.20865e-06	1.68573e-05
2242303	2242289	2241429	2241369	-	SAUSA300_RS08420	lepA	GTP-binding protein LepA	5170	5825	5481	141613	118762	119282	87	69	19452	22498	17429	350814	272682	276743	282	164	1.24903	5.76578e-06	1.85945e-05
1839924	1839924	1839307	1839269	-	SAUSA300_RS11445	fba	fructose-bisphosphate aldolase	30236	26574	24237	828106	541757	527400	910	734	128709	101827	60169	2321227	1234132	955350	2933	1746	1.2502	0.0712899	0.152972
1962388	1962388	1961834	1961822	-	SAUSA300_RS09135		1-acyl-sn-glycerol-3-phosphate acyltransferases	1417	1097	963	38810	22372	20963	54	44	4316	5132	3551	77838	62206	56383	182	105	1.25481	5.01729e-07	1.76572e-06
	1706148	1705048	1705047	-	SAUSA300_RS09740		hypothetical protein	453	472	438	12414	9641	9533	23	18	1806	1664	1198	32576	20169	19035	73	43	1.25634	5.82579e-05	1
353267	353295	353669	353728	+	SAUSA300_RS08480		GTP-binding protein YqeH	2008	1979	1955	54997	40361	42553	52	41	5015	9533	7551	90458	115545	119896	174	98	1.25716	1.37429e-05	4.34504e-05
1316728	1316728	1317642	1317642	+	SAUSA300_RS01615		hypothetical protein	752	796	664	20607	16228	14464	57	45	2893	2929	2176	52178	35509	34552	185	108	1.26303	1.73795e-05	5.45075e-05
1710553	1710553	1709333	1709333	-	SAUSA300_RS06450		alpha/beta fold family hydrolase	777	852	774	21297	17372	16849	25	20	3428	2778	2319	61839	33677	36822	80	48	1.26303	1.09053e-05	3.47195e-05
2851869	2851869	2851531		-	SAUSA300_RS08510		hypothetical protein	247	339	286	6767	6919	6236	6	5	1057	1056	849	19073	12806	13494	21	12	1.26303	0.000233055	1
	638953	639333	639459	+	SAUSA300_RS14585		PadR family transcriptional regulator	82	77	62	2268	1570	1357	6	5	280	330	219	5062	4005	3492	21	12	1.26303	3.8458e-09	1
2496107	2496132	2496755	2496755	+	SAUSA300_RS03020		hypothetical protein	1332	1093	1013	36486	22293	22051	87	70	3764	5206	3990	67892	63107	63364	295	170	1.28011	4.11486e-07	1.4575e-06
2623631	2623494	2622904	2622904	-	SAUSA300_RS12835		TetR family transcriptional regulator	863	1505	1199	23646	30690	26096	55	42	3632	5372	3889	65506	65117	61751	179	102	1.28011	4.98698e-07	1.75732e-06
2393409	2393409	2393903	2393924	+	SAUSA300_RS13500		cell wall surface anchor family protein	479	292	280	13139	5957	6106	17	14	1249	1688	1163	22536	20458	18472	60	34	1.28011	1.0406e-05	1
1172482	1172511	1173425	1173438	+	SAUSA300_RS12290	moaC	molybdenum cofactor biosynthesis protein MoaC	1527	1083	1043	41828	22085	22709	71	58	5078	5067	3552	91588	61418	56399	240	141	1.28157	3.48044e-07	1.24081e-06
2261006	2260832	2259894	2259872	-	SAUSA300_RS05820	mraW	S-adenosyl-methyltransferase MraW	18189	29915	24846	498168	609879	540650	770	600	82297	102361	80904	1484196	1240601	1284578	2521	1460	1.28293	0.0152282	0.036162
1322391	1322391	1322759	1322777	+	SAUSA300_RS11545	manA	mannose-6-phosphate isomerase	2739	4184	4021	75029	85300	87497	112	87	7094	19617	14867	127943	237764	236059	384	213	1.29177	5.06168e-06	1.64011e-05
1231367	1231491	1231724	1231724	+	SAUSA300_RS06480	glnR	glutamine synthetase repressor	2358	2875	2624	64594	58625	57116	205	162	11124	10397	7230	200617	126018	114804	676	398	1.29677	6.03051e-06	1.94025e-05
694127	694132	694776	694788	+	SAUSA300_RS06090	acpP	acyl carrier protein	6505	10037	9615	178174	204631	209239	1080	843	28482	42762	26623	513672	518271	422719	3633	2072	1.29742	0.00193466	0.00510318
2217371	2217373	2217813	2217813	+	SAUSA300_RS03330		iron-dependent repressor	3542	5426	4785	97018	110620	104131	206	161	13957	22248	15512	251721	269645	246302	696	396	1.29844	5.83013e-07	2.03868e-06
456	544	1905	1910	+	SAUSA300_RS11305		hypothetical protein	551	1302	1173	15110	26544	25533	66	50	3946	3862	2840	71168	46807	45094	209	123	1.29866	8.41744e-07	2.90997e-06
2386309	2386309	2385545	2385494	-	SAUSA300_RS00010	dnaA	chromosomal replication initiation protein	12315	15924	15355	337294	324652	334139	309	243	42835	70776	51434	772526	857795	816660	1052	598	1.29919	0.0106365	0.0257722
1867906	1867843	1867001	1866993	-	SAUSA300_RS12225		hypothetical protein	743	970	897	20375	19788	19528	33	26	3680	3286	2580	66382	39826	40979	108	64	1.29956	1.92443e-06	6.48103e-06
1331242	1331291	1331632	1331638	+	SAUSA300_RS09250		hypothetical protein	806	1353	1236	22074	27600	26906	38	30	3850	5218	3565	69447	63249	56604	130	74	1.30256	1.66207e-07	6.04351e-07
1997323			1997242	-	SAUSA300_RS06575		hypothetical protein	654	1781	1249	17917	36319	27196	104	79	4022	5732	3704	72550	69472	58812	341	195	1.30355	1.48619e-07	5.41114e-07
813389	813389	814255	814276	+	SAUSA300_RS10015		Leu tRNA	166	277	304	4556	5649	6617	88	68	856	1128	778	15443	13671	12366	292	168	1.30485	7.16793e-05	0.000214959
2368505	2368497	2368219	2368219	-	SAUSA300_RS03945		degV family protein	3168	4039	3623	86765	82354	78838	120	95	12820	16021	11759	231206	194173	186719	406	235	1.30666	3.08588e-06	1.02166e-05
1153196	1153196	1153693	1153693	+	SAUSA300_RS12130	rpsS	30S ribosomal protein S19	4780	6425	6322	130938	130994	137573	607	477	14030	30327	23132	253031	367568	367295	2101	1180	1.30673	2.82404e-06	9.39517e-06
1721993	1721993	1721733	1721730	-	SAUSA300_RS05690	efb	fibrinogen-binding protein	5167	8043	6324	141528	163975	137614	379	296	16690	34483	23710	301001	417930	376471	1306	733	1.30822	1.33765e-05	4.2341e-05
	1214066	1215001		+	SAUSA300_RS08580		hypothetical protein	3275	4330	3871	89705	88293	84246	425	334	13905	17005	12070	250777	206104	191652	1430	828	1.30978	1.90575e-06	6.42604e-06
1612900	1612900	1612529	1612522	-	SAUSA300_RS06005	fmt	methionyl-tRNA formyltransferase	2888	2959	2957	79104	60342	64364	90	72	9833	13026	10589	177334	157876	168144	310	179	1.31389	5.43442e-06	1.75672e-05
638118	638112	637282	637253	-	SAUSA300_RS07965		glyoxalase family protein	2017	1529	1386	55246	31182	30159	128	104	5879	7886	5550	106029	95580	88133	451	259	1.31637	6.27398e-07	2.1883e-06
856029	856014	855691	855686	-	SAUSA300_RS03010	thiD	phosphomethylpyrimidine kinase	2101	1915	1883	57561	39057	40983	68	55	7416	8850	6435	133753	107271	102176	237	137	1.31667	2.87148e-06	9.5414e-06
	165009	166553		+	SAUSA300_RS04135		hypothetical protein	1899	1741	1414	52011	35511	30773	150	121	6615	7379	5343	119313	89438	84835	518	302	1.31954	7.69408e-07	2.67001e-06
247259	247271	248542	248542	+	SAUSA300_RS00765		hypothetical protein	178	190	202	4895	3882	4405	3	2	514	781	491	9274	9467	7808	10	5	1.32193	0.00596292	1
444218	444218	444066	444066	-	SAUSA300_RS01100		putative maltose ABC transporter maltose-binding protein	372	210	189	10211	4292	4122	5	4	77	1294	1373	1403	15687	21801	18	10	1.32193	0.00299551	1
461338	461338	462846	462846	+	SAUSA300_RS02095		hypothetical protein	65	46	50	1785	941	1088	10	8	195	265	157	3534	3213	2507	35	20	1.32193	1.25414e-11	1
	611147	613990		+	SAUSA300_RS02190		hypothetical protein	481	660	637	13185	13462	13880	11	8	2091	2161	1820	37711	26192	28904	34	20	1.32193	5.57759e-05	1
761187	761187	762368	762368	+	SAUSA300_RS02915	sdrC	sdrC protein	334	341	276	9154	6964	6023	3	2	1175	1294	846	21205	15685	13433	10	5	1.32193	0.000136226	1
	968183	969301		+	SAUSA300_RS03685	nagA	N-acetylglucosamine-6-phosphate deacetylase	1451	2105	2077	39743	42918	45202	46	36	7745	7522	5623	139690	91177	89288	153	90	1.32193	1.58217e-06	5.37467e-06
1828463	1828463	1827324		-	SAUSA300_RS04750		hypothetical protein	77	147	151	2122	3004	3285	3	2	352	464	331	6357	5627	5260	8	5	1.32193	0.00141451	1
1995339			1995265	-	SAUSA300_RS09070		aminotransferase, class V	289	349	362	7925	7117	7890	8	6	1091	1334	1012	19680	16178	16071	26	15	1.32193	0.0001278	1
	2110992	2110792	2110792	-	SAUSA300_1812		Xaa tRNA	3	10	12	97	215	271	3	2	24	21	29	437	257	462	8	5	1.32193	6.83758e-09	1
	2163285	2162821		-	SAUSA300_RS10670		phi77 ORF071-like protein	65	58	32	1799	1185	705	7	6	227	214	157	4109	2598	2495	25	15	1.32193	6.41272e-13	1
2290382	2290382	2291620	2291693	+	SAUSA300_RS11015	rimI	ribosomal-protein-alanine acetyltransferase	657	903	892	18019	18424	19418	51	40	2508	3814	3027	45239	46231	48070	174	100	1.32193	2.47682e-06	8.28026e-06
2451427	2451427	2452311	2452311	+	SAUSA300_RS11650	tnp	IS1181, transposase	190	274	264	5224	5597	5764	5	4	848	937	726	15305	11360	11539	17	10	1.32193	0.000510697	1
2452433	2452433	2452852	2452958	+	SAUSA300_RS12595		LysR family regulatory protein	494	478	404	13546	9750	8801	15	12	634	2517	2404	11434	30513	38180	54	30	1.32193	3.53652e-06	1
2583424	2583424	2582237	2582237	-	SAUSA300_RS12600	fosB	fosfomycin resistance protein FosB	175	155	118	4817	3163	2578	10	8	150	806	824	2718	9780	13086	36	20	1.32193	6.8498e-05	1
2632063	2632063	2629241	2629241	-	SAUSA300_RS13275		putative transport protein	502	671	732	13757	13694	15947	15	12	1651	3536	2372	29776	42864	37670	55	30	1.32193	2.9808e-06	1
2722610	2722610	2721720	2721670	-	SAUSA300_RS13525	fnbB	fibronectin binding protein B	410	512	589	11253	10456	12838	5	4	1726	2579	1815	31134	31265	28831	18	10	1.32193	3.67291e-07	1
1961089			1961014	-	SAUSA300_RS13980		putative cobalamin synthesis protein	226	380	372	6210	7747	8115	10	8	1033	1524	1144	18645	18476	18165	36	20	1.32193	9.24265e-06	1
1687193	1687192	1686440	1686440	-	SAUSA300_RS09720		His tRNA	71	286	311	1967	5848	6770	85	63	802	875	691	14476	10609	10984	270	158	1.3265	3.48609e-05	0.000107126
1774517	1774517	1773927	1773880	-	SAUSA300_RS08380		16S ribosomal RNA methyltransferase RsmE	818	1098	1022	22409	22403	22242	37	29	3719	4226	3015	67083	51229	47884	126	73	1.33184	3.74702e-07	1.33238e-06
2029404	2029323	2028565	2028538	-	SAUSA300_RS08830	engB	ribosome biogenesis GTP-binding protein YsxC	504	780	694	13824	15907	15118	32	25	2619	2692	2089	47248	32627	33177	108	63	1.33342	4.24568e-06	1.39218e-05
2443217	2443217	2442711	2442700	-	SAUSA300_RS10205	map	methionine aminopeptidase	2885	4109	3747	79016	83779	81546	136	107	12914	15924	11937	232911	193000	189534	466	270	1.33535	1.87543e-06	6.33159e-06
2110724	2110683	2110348	2110348	-	SAUSA300_RS12560		hypothetical protein	3079	5791	4731	84337	118070	102946	259	200	15542	20732	14904	280299	251270	236656	877	505	1.33628	3.12555e-07	1.1172e-06
2618078	2618078	2617686	2617685	-	SAUSA300_RS10665		phi77 ORF026-like protein phage transcriptional activator	383	239	178	10503	4891	3887	23	19	1181	1138	839	21299	13797	13324	81	48	1.33703	1.62623e-05	5.11209e-05
369749	369749	368949	368947	-	SAUSA300_RS13470		MutT/NUDIX family hydrolase	443	769	676	12147	15694	14713	46	36	2754	2307	1871	49669	27961	29722	153	91	1.33787	3.62751e-06	1.1952e-05
850388	850388	850621	850621	+	SAUSA300_RS01690		hypothetical protein	574	584	478	15730	11918	10409	19	15	1736	2606	1932	31318	31591	30690	68	38	1.34104	4.81014e-06	1
1982765	1982765	1981653	1981632	-	SAUSA300_RS04110	secG	preprotein translocase subunit SecG	2937	5210	4489	80462	106214	97687	522	405	13275	21340	14102	239413	258638	223917	1808	1028	1.34385	4.37785e-07	1.54665e-06
2291923			2291848	-	SAUSA300_RS09845		putative sensor histidine kinase	1145	1074	965	31374	21913	21017	27	22	3808	4852	3747	68688	58810	59505	96	56	1.34792	9.79256e-08	3.60862e-07
994970	994970	995779		+	SAUSA300_RS11655		Lys tRNA	25	38	47	705	778	1041	14	11	140	173	110	2529	2105	1758	48	28	1.34792	1.43784e-17	1
811078	811061	809991	809984	-	SAUSA300_RS04885	ppnK	inorganic polyphosphate/ATP-NAD kinase	2402	3810	3456	65798	77675	75209	115	89	10257	15081	11719	184997	182786	186080	397	227	1.35082	2.68963e-06	8.96979e-06
892472	892503	892943	892963	+	SAUSA300_RS03930		GGDEF domain-containing protein	2229	3870	3167	61069	78897	68913	83	65	9492	15795	11112	171197	191434	176435	295	167	1.36134	1.53086e-06	5.21329e-06
	2111524	2111138		-	SAUSA300_RS04385		hypothetical protein	322	433	403	8827	8836	8788	25	19	1081	1948	1417	19499	23612	22505	87	49	1.36678	4.87614e-06	1.58561e-05
298393	298394	299563	299563	+	SAUSA300_RS10680		phi77 ORF031-like protein	411	241	196	11263	4919	4268	21	17	1248	1274	896	22508	15450	14239	76	44	1.37197	7.28865e-06	1
727290	727259	726462	726442	-	SAUSA300_RS01325		putative teichoic acid biosynthesis protein F	644	1262	1282	17661	25743	27910	26	20	3919	4417	3789	70680	53544	60170	90	52	1.37851	4.02538e-08	1.50773e-07
1027049	1027049	1027336	1027336	+	SAUSA300_RS03490		CHAP domain-contain protein	5366	3682	3476	146977	75076	75638	151	124	14692	22005	15359	264978	266701	243874	566	323	1.38119	1.0049e-07	3.69317e-07
2433522			2433597	+	SAUSA300_RS05040		hypothetical protein	720	466	424	19724	9510	9244	54	44	2377	2363	1756	42881	28649	27888	196	115	1.38606	8.7265e-07	3.00543e-06
2324991	2324953	2323952	2323952	-	predicted RNA	predicted RNA	-	595	1077	649	16302	21968	14131	295	229	3140	3197	2604	56634	38749	41350	1022	599	1.38721	9.4407e-07	3.24324e-06
1330655	1330746	1331036	1331036	+	SAUSA300_RS11830		alcohol dehydrogenase, zinc-containing	1962	5161	4577	53752	105221	99603	112	86	12551	18969	14226	226357	229906	225888	396	226	1.39391	2.1979e-07	7.89745e-07
1996963			1996890	-	SAUSA300_RS06565		hypothetical protein	394	1120	758	10815	22840	16503	75	57	2609	3729	2469	47059	45195	39205	262	150	1.39593	1.06273e-06	3.64173e-06
1376722	1376819	1378279	1378279	+	SAUSA300_RS09995		Pro tRNA	110	324	369	3030	6622	8050	105	79	1151	1043	808	20768	12651	12833	352	208	1.39666	7.58126e-06	2.42494e-05
993768	993768	993175	993171	-	SAUSA300_RS06800		amino acid carrier protein	1550	1797	2026	42467	36643	44094	35	28	6166	9213	6605	111212	111660	104875	130	74	1.4021	1.22721e-07	4.49814e-07
822793	822793	823443	823621	+	SAUSA300_RS04870		hypothetical protein	498	1178	1126	13643	24033	24509	45	34	3911	3696	2847	70535	44805	45218	152	90	1.40439	1.79925e-07	6.50773e-07
2454333	2454333	2455592	2455594	+	SAUSA300_RS03990		hypothetical protein	441	937	716	12100	19111	15597	31	23	2971	2757	2129	53581	33415	33815	104	61	1.40718	2.06498e-06	6.93731e-06
618896	618896	622360	622360	+	SAUSA300_RS12610		hypothetical protein	2989	2906	2798	81873	59258	60898	66	53	9330	16027	10939	168263	194245	173701	250	141	1.41163	6.05728e-07	2.11541e-06
1073735	1073735	1073160	1073152	-	SAUSA300_RS02925	sdrE	sdrE protein	1773	1290	1192	48563	26301	25938	11	9	5795	6403	4840	104511	77608	76858	42	24	1.41504	5.1696e-08	1
2215466	2215314	2214625		-	SAUSA300_RS05260		hypothetical protein	180	148	154	4935	3027	3355	8	6	607	784	521	10959	9508	8279	28	16	1.41504	1.28933e-05	1
2292479			2292365	-	SAUSA300_RS11285		TENA/THI-4 family protein	104	95	77	2861	1938	1680	3	3	266	505	446	4809	6131	7089	15	8	1.41504	4.22277e-09	1
2822168	2822166	2821690	2821621	-	SAUSA300_RS11685	rrfE	5S ribosomal RNA	213	199	168	5847	4070	3669	48	39	613	1109	735	11071	13443	11673	185	104	1.41504	7.66386e-07	2.6629e-06
558412			561334	+	SAUSA300_RS14425	msrA	methionine sulfoxide reductase A	98	159	175	2702	3245	3825	8	6	489	672	461	8834	8150	7324	29	16	1.41504	1.90656e-05	1
1223940	1223940	1225586	1225602	+	SAUSA300_RS02685	rrlB	23S ribosomal RNA	366755	317880	446916	10044654	6480532	9724820	3742	2993	1516844	1376301	1647510	27355709	16680579	26158714	13496	8004	1.41913	0.00796112	0.0195494
330273	330273	329380	329368	-	SAUSA300_RS06055		hypothetical protein	8164	10447	9893	223605	212984	215287	167	131	29361	50221	37559	529526	608675	596356	617	351	1.4219	0.00352691	0.0090081
1364593	1364593	1366239	1366267	+	SAUSA300_RS01485		putative staphyloxanthin biosynthesis protein	884	1120	1040	24212	22833	22647	32	25	5310	3454	2674	95776	41869	42467	111	67	1.42223	4.7455e-08	1.76778e-07
2178920			2175998	-	SAUSA300_RS06760	opuD	glycine betaine transporter opuD	4586	6447	6315	125622	131442	137419	101	79	16680	32026	22612	300827	388154	359042	376	212	1.42414	3.167e-07	1.13054e-06
523583	523696	524421		+	SAUSA300_RS11090	rrlD	23S ribosomal RNA	330461	290256	405487	9050632	5917378	8823327	3394	2713	1387966	1247809	1500225	25031436	15123277	23820166	12293	7295	1.42702	0.00484182	0.0121623
2295474			2292552	-	SAUSA300_RS02490		hypothetical protein	254	518	555	6976	10562	12084	17	13	1411	2142	1610	25457	25967	25565	61	35	1.42884	6.14119e-07	1
1261628	1261715	1262596	1262624	+	SAUSA300_RS11690	rrlE	23S ribosomal RNA	329558	288582	405624	9025901	5883251	8826318	3386	2706	1386120	1247308	1500268	24998146	15117207	23820849	12286	7291	1.42995	0.00469162	0.0118067
3693	3697	3942		+	SAUSA300_RS06230	tsf	elongation factor Ts	16236	19866	18034	444679	405018	392424	593	469	61253	92288	70651	1104676	1118520	1121791	2208	1264	1.43034	0.0010472	0.00282485
2461124	2461124	2460225		-	SAUSA300_RS00020		hypothetical protein	1596	2690	2862	43735	54857	62281	281	217	9171	11783	7822	165401	142811	124205	1016	585	1.43074	1.96822e-07	7.10013e-07
2586575	2586575	2585499	2585492	-	SAUSA300_RS12645		ABC transporter ATP-binding protein	878	554	531	24071	11314	11568	21	17	2749	3234	2317	49581	39197	36797	80	46	1.4361	6.43745e-07	1
2735690	2735690	2734899		-	SAUSA300_RS13290		glutamyl-aminopeptidase	1145	1848	1938	31371	37687	42191	44	34	5639	8148	6272	101706	98757	99591	161	92	1.4361	1.7696e-08	6.73877e-08
803519	803427	802504	802266	-	SAUSA300_RS14060	panB	3-methyl-2-oxobutanoate hydroxymethyltransferase	836	850	850	22904	17347	18500	30	24	4205	3323	2505	75838	40274	39774	110	65	1.43741	1.37342e-07	5.02058e-07
1807465	1807465	1806542	1806534	-	SAUSA300_RS03890	murB	UDP-N-acetylenolpyruvoylglucosamine reductase	1560	1967	1936	42734	40113	42127	57	45	7368	8748	6381	132889	106035	101330	211	122	1.43888	6.2414e-08	2.31558e-07
430472	430472	431227	431244	+	SAUSA300_RS08980	pfkA	6-phosphofructokinase	4627	6464	5834	126727	131784	126960	177	139	34679	18832	12067	625432	228248	191601	616	377	1.43948	1.24415e-07	4.55411e-07
	1137213	1137734	1137755	+	SAUSA300_RS02030		putative NAD(P)H-flavin oxidoreductase	985	1562	1385	26985	31859	30144	50	39	5284	6057	4550	95307	73416	72257	182	106	1.44252	3.12132e-09	1.235e-08
885267	885259	884801	884786	-	SAUSA300_RS05605		hypothetical protein	642	1086	1013	17588	22157	22059	50	39	3298	4467	3313	59492	54146	52611	184	106	1.44252	3.4179e-08	1.28371e-07
1749393	1749393	1749133	1749113	-	SAUSA300_RS04330		hypothetical protein	1088	1432	1377	29811	29195	29976	82	64	4417	6841	4871	79660	82923	77354	305	174	1.44294	3.78577e-09	1.49358e-08
	2112539	2112006	2112006	-	SAUSA300_RS08685	yajC	preprotein translocase subunit YajC	1036	1847	1656	28391	37665	36036	168	130	4688	8672	5521	84563	105111	87661	628	354	1.44524	5.62132e-09	2.19874e-08
	1036852	1037673	1037690	+	SAUSA300_RS10695	dut	dUTP diphosphatase	274	145	136	7513	2961	2968	10	8	865	861	672	15602	10436	10669	39	22	1.45943	2.0829e-07	1
2472465	2472465	2473016	2473108	+	SAUSA300_RS05095	menB	naphthoate synthase	4425	4997	5089	121208	101873	110742	170	135	18008	25282	18173	324773	306424	288554	649	372	1.46234	5.99781e-09	2.33267e-08
	2111141	2110992		-	SAUSA300_RS12705		TetR family transcriptional regulator	294	1056	889	8058	21545	19354	39	29	3364	3014	2239	60675	36538	35563	135	80	1.46395	3.52717e-07	1.25584e-06
921847	921937	923145	923175	+	SAUSA300_RS10675		phiPVL ORF057-like protein, transcriptional activator RinB	198	110	101	5428	2252	2199	26	21	638	598	474	11516	7250	7535	99	58	1.46566	1.74183e-06	5.89509e-06
1534595	1534595	1535563	1535573	+	SAUSA300_RS04560		hypothetical protein	19604	19767	18293	536915	402983	398069	461	368	76068	99602	70080	1371873	1207168	1112719	1765	1017	1.46654	0.000631758	0.0017437
2388567	2388567	2388217	2388168	-	SAUSA300_RS07470	ansA	L-asparaginase	723	493	489	19816	10056	10650	17	13	2236	2792	2067	40328	33846	32833	63	36	1.46949	5.49693e-07	1
2072003	2072064	2073104	2073104	+	SAUSA300_RS12240		hypothetical protein	195	246	189	5344	5027	4131	17	13	890	1002	638	16055	12148	10131	62	36	1.46949	2.70043e-06	1
762486	762589	763938	763941	+	SAUSA300_RS10430		hypothetical protein	970	1104	1039	26572	22507	22620	28	22	4365	4631	3565	78724	56127	56617	104	61	1.47131	8.52713e-09	3.29299e-08
2113615	2113615	2113373	2113373	-	SAUSA300_RS03690		putative hemolysin	4934	5489	5463	135132	111914	118888	113	90	17336	29692	21644	312648	359872	343659	441	250	1.47393	2.34333e-08	8.8742e-08
514809			517731	+	SAUSA300_RS10715		phiPVL ORF051-like protein	130	76	66	3583	1549	1457	10	9	445	444	328	8033	5392	5209	43	25	1.47393	3.59476e-09	1
1733436	1733436	1734710	1734778	+	SAUSA300_RS02445	rrlA	23S ribosomal RNA	339085	303440	424506	9286825	6186155	9237185	3529	2817	1487290	1340989	1610379	26822699	16252604	25569151	13192	7828	1.47448	0.0043802	0.0110841
2667001	2666999	2666319	2666318	-	SAUSA300_RS08630		recombination factor protein RarA	5147	6135	5520	140981	125083	120115	127	100	20009	29624	21685	360862	359048	344317	485	278	1.47508	7.32292e-08	2.71315e-07
2436628	2436628	2436984	2437181	+	SAUSA300_RS13705	sdaAB	L-serine dehydratase, iron-sulfur-dependent, beta subunit	586	762	771	16070	15550	16796	30	23	1892	3777	3220	34129	45779	51134	113	64	1.47644	3.90881e-07	1.38811e-06
1765374			1765169	-	SAUSA300_RS12520		hypothetical protein	765	1423	1297	20955	29028	28224	94	73	4704	5715	4096	84837	69274	65050	353	204	1.4826	3.73447e-10	1.53759e-09
614357	614357	618502	618505	+	predicted RNA	predicted RNA	-	3033	5621	4591	83071	114603	99918	621	481	13318	25451	17837	240199	308463	283211	2387	1346	1.48457	4.59107e-09	1.80091e-08
1674425	1674425	1672626	1672626	-	SAUSA300_RS02920	sdrD	sdrD protein	1025	1083	919	28091	22087	20012	7	5	3529	5110	3195	63658	61944	50736	24	14	1.48543	1.50289e-07	1
1997402			1997327	-	SAUSA300_RS08305	dnaG	DNA primase	6403	12945	12267	175380	263908	266945	169	130	31781	58403	43700	573169	707842	693864	646	365	1.48938	0.00315365	0.00810009
2144203	2144203	2144829	2144853	+	SAUSA300_RS10020		Lys tRNA	276	422	500	7567	8603	10893	152	118	1496	2095	1481	26996	25392	23518	579	332	1.4924	4.66727e-08	1.74338e-07
2000696			1997774	-	SAUSA300_RS10920		hypothetical protein	648	876	754	17763	17867	16412	35	27	2770	4027	2810	49971	48809	44632	133	76	1.49304	1.37517e-07	5.02058e-07
386927	386927	387346	387346	+	SAUSA300_RS10040	rrlC	23S ribosomal RNA	299764	270994	379981	8209917	5524679	8268329	3144	2509	1344501	1207914	1454139	24247558	14639758	23088425	11908	7067	1.49399	0.00140607	0.00375593
959787	959787	958963	958923	-	SAUSA300_RS01775		MarR family transcriptional regulator	110	140	116	3014	2870	2530	8	6	534	550	363	9642	6675	5767	29	17	1.5025	1.26215e-06	1
1239493	1239681	1239956	1239956	+	SAUSA300_RS04715		hypothetical protein	1418	2762	2560	38861	56313	55711	79	60	8430	11116	8524	152044	134730	135348	295	170	1.5025	4.48301e-08	1.67684e-07
1919320	1919320	1919577	1919598	+	SAUSA300_RS06120	rpsP	30S ribosomal protein S16	2098	2147	1728	57479	43774	37610	209	167	8252	10904	7054	148828	132165	112012	825	474	1.50504	3.06352e-08	1.15536e-07
2035249	2035251	2035805	2035807	+	SAUSA300_RS09490		hypothetical protein	374	665	550	10248	13564	11987	59	46	2077	2756	2000	37463	33411	31763	230	132	1.52083	9.8446e-09	3.79107e-08
1534609	1534518	1533859	1533859	-	SAUSA300_RS10260		exonuclease	336	793	645	9214	16172	14035	30	23	2467	2804	2056	44507	33986	32652	114	66	1.52083	3.39526e-08	1.27695e-07
1136932	1136946	1137212		+	SAUSA300_RS07465	cmk	cytidylate kinase	1299	1528	1294	35581	31167	28159	60	47	5857	6714	5166	105632	81379	82028	233	135	1.52223	4.84587e-10	1.9803e-09
2607999	2607999	2607304	2607218	-	SAUSA300_RS05600		hypothetical protein	678	1227	963	18595	25024	20961	103	80	4138	4707	3338	74641	57053	53008	396	230	1.52356	9.29124e-10	3.75767e-09
2028379	2028348	2027962	2027948	-	SAUSA300_RS13410		short chain dehydrogenase/reductase family oxidoreductase	1571	2288	2208	43047	46651	48055	84	65	8721	9844	7208	157288	119310	114455	321	187	1.52453	2.74921e-08	1.03825e-07
697532	697463	696669	696665	-	SAUSA300_RS10200		hypothetical protein	379	521	472	10397	10626	10284	34	26	1489	2560	1883	26870	31034	29899	133	75	1.52838	3.14465e-08	1.18433e-07
73814			73844	+	SAUSA300_RS03345	tagH	teichoic acids export protein ATP-binding subunit	2983	5156	4666	81714	105131	101552	155	120	17908	21485	15520	322972	260405	246425	600	347	1.5319	1.53277e-09	6.13555e-09
2664128	2664128	2664619	2664710	+	predicted RNA	predicted RNA	antisense: arcA	226	234	219	6197	4787	4776	212	169	865	1294	896	15606	15690	14235	856	489	1.53281	2.08201e-07	7.50073e-07
2567797	2567770	2565941	2565941	-	SAUSA300_RS13685		acetyltransferase	176	283	219	4827	5789	4781	13	10	976	1083	805	17613	13137	12787	50	29	1.53605	4.07978e-07	1
2422950	2422950	2421826	2421807	-	SAUSA300_RS13195		hypothetical protein	1546	1915	2023	42346	39055	44020	28	22	8998	8212	5945	162285	99538	94400	109	64	1.54057	1.10465e-08	4.24197e-08
2175925			2175811	-	SAUSA300_RS12455		hypothetical protein	1087	1297	1227	29790	26461	26708	31	24	4533	6692	4712	81765	81116	74829	123	70	1.54432	1.14318e-10	4.86029e-10
1922058	1922058	1920580	1920580	-	SAUSA300_RS11085	rrfD	5S ribosomal RNA	208	176	196	5714	3605	4278	48	39	667	1269	771	12039	15381	12241	204	114	1.54749	9.81449e-09	3.7848e-08
911529	911529	911263	911246	-	SAUSA300_RS09500	menE	O-succinylbenzoate-CoA ligase	1411	2124	2240	38647	43306	48756	37	29	7350	9847	8132	132564	119353	129128	148	85	1.55141	5.98295e-09	2.3302e-08
1995835			1995762	-	SAUSA300_RS04485		hypothetical protein	178	225	215	4884	4587	4691	22	17	801	1126	790	14456	13658	12558	88	50	1.55639	5.96375e-08	2.21557e-07
677467	677467	678255	678276	+	SAUSA300_RS09935		Trp tRNA	45	62	84	1248	1279	1837	25	19	231	388	236	4168	4706	3751	100	56	1.55943	2.61513e-17	1.34844e-16
919112	919112	919435	919440	+	SAUSA300_RS03245		alpha/beta fold family hydrolase	1834	4486	4335	50244	91465	94335	130	99	10357	20979	15887	186787	254274	252257	520	292	1.56047	7.79065e-09	3.01709e-08
1691252	1691243	1689411	1689405	-	SAUSA300_RS04540		hypothetical protein	833	1641	1443	22818	33474	31417	116	90	4911	7152	5303	88585	86691	84203	465	266	1.56343	3.0948e-11	1.33863e-10
1755652	1755652	1755368	1755347	-	SAUSA300_RS08395	dnaK	molecular chaperone DnaK	12057	21578	18123	330233	439917	394360	273	211	43845	110744	83707	790732	1342207	1329086	1129	629	1.57582	0.000274644	0.000785764
	168223	168426		+	SAUSA300_RS08720	rpmA	50S ribosomal protein L27	6494	8478	7694	177867	172850	167420	768	606	26427	47465	31379	476612	575271	498229	3209	1812	1.58019	1.26538e-06	4.32536e-06
425432	425516	426097	426097	+	SAUSA300_RS00775		hypothetical protein	17	16	15	479	334	333	2	1	31	57	63	564	701	1011	6	3	1.58496	7.65082e-08	1
445965	445965	445120	445109	-	SAUSA300_RS02000		putative phosphoglycerate mutase family protein	203	367	286	5562	7487	6229	14	11	1265	1503	1105	22831	18223	17550	57	33	1.58496	1.46753e-08	1
	455485	456183		+	SAUSA300_RS02105		FAD/NAD(P)-binding Rossmann fold superfamily protein	351	441	493	9614	9010	10731	14	11	1939	2092	1605	34972	25358	25483	57	33	1.58496	3.513e-09	1
563532	563532	564419	564422	+	SAUSA300_RS02160		superantigen-like protein	49	66	42	1353	1358	921	2	1	136	208	128	2466	2526	2037	5	3	1.58496	5.85217e-06	1
	798036	799007		+	SAUSA300_RS02700		pyridoxal biosynthesis lyase PdxS	1989	1745	1882	54497	35593	40954	61	49	7046	11554	7865	127071	140043	124893	258	147	1.58496	1.80077e-09	7.17686e-09
	903937	903623		-	SAUSA300_RS03865		iron compound ABC transporter permease	61	98	70	1683	2016	1528	2	1	213	232	175	3857	2818	2785	5	3	1.58496	0.000573896	1
	1328157	1328261		+	SAUSA300_RS04440		hypothetical protein	21	39	30	576	802	663	2	2	121	153	117	2192	1857	1859	10	6	1.58496	2.61477e-28	1
	1550679	1550380		-	SAUSA300_RS06515		hypothetical protein	3	17	7	102	359	168	2	1	30	31	13	551	384	221	6	3	1.58496	8.75444e-07	1
	1556536	1554953		-	SAUSA300_RS07560		phiSLT ORF 99-like protein	17	19	10	491	405	237	1	1	58	97	60	1056	1178	964	6	3	1.58496	9.65878e-27	1
	1570069	1568831		-	SAUSA300_RS07590		phiSLT ORF527-like protein	108	128	118	2968	2626	2585	2	1	439	401	299	7928	4866	4747	6	3	1.58496	0.000481071	1
1958086	1958122	1958577	1958589	+	SAUSA300_RS07655		phiSLT ORF412-like protein, portal protein	160	147	136	4390	3004	2976	3	2	462	667	494	8333	8084	7846	11	6	1.58496	0.000149427	1
2079894	2079894	2079718	2079711	-	SAUSA300_RS09690		hypothetical protein	82	216	197	2266	4419	4291	10	8	705	891	664	12730	10802	10550	43	24	1.58496	6.66309e-10	1
2111814	2111727	2111521		-	SAUSA300_RS10480		hypothetical protein	22	75	66	617	1539	1436	8	6	175	299	173	3166	3635	2757	31	18	1.58496	8.33762e-16	1
	2112774	2112532		-	SAUSA300_RS10685		phi77 ORF069-like protein	60	41	44	1644	854	978	6	5	226	238	173	4078	2890	2748	26	15	1.58496	5.28961e-19	1
	2138923	2138333		-	SAUSA300_RS10700		hypothetical protein	67	37	41	1836	773	911	5	4	204	236	151	3692	2865	2412	21	12	1.58496	2.45318e-14	1
	2335570	2335136		-	SAUSA300_RS10885		phage terminase family protein	30	36	31	827	749	694	1	1	120	145	116	2176	1760	1855	5	3	1.58496	9.71337e-19	1
2655377	2655369	2654776	2654776	-	SAUSA300_2158		hypothetical protein	17	53	39	487	1085	862	2	1	81	128	84	1462	1553	1344	5	3	1.58496	4.73934e-07	1
2661461	2661461	2660661	2660661	-	SAUSA300_RS13630		phospholipase/carboxylesterase family protein	85	121	111	2349	2473	2434	5	4	362	698	513	6531	8462	8146	23	12	1.58496	2.46753e-11	1
1719117	1719117	1717849		-	SAUSA300_RS13665		HAD superfamily hydrolase	162	183	164	4462	3739	3579	6	4	526	836	619	9499	10144	9831	21	12	1.58496	1.74436e-05	1
2468749	2468661	2467741	2467728	-	SAUSA300_RS08555		U32 family peptidase	1949	2487	2524	53394	50715	54942	53	41	7845	13482	10755	141486	163400	170779	219	124	1.59664	1.93165e-09	7.6873e-09
603878	603879	604844	604869	+	SAUSA300_RS12685		esterase-like protein	1104	1369	1359	30252	27920	29575	40	31	6214	6418	4567	112071	77791	72521	162	94	1.60039	1.72305e-11	7.53627e-11
609177	609260	610129	610146	+	SAUSA300_RS02875		NAD-dependent epimerase/dehydratase family protein	7654	6383	6312	209633	130136	137355	203	164	3496	53199	46744	63059	644766	742195	930	500	1.60823	1.86042e-07	6.72009e-07
1078156	1078247	1078513	1078513	+	SAUSA300_RS02905		HAD superfamily hydrolase	1904	2407	2298	52168	49078	50008	73	57	10412	11029	8450	187778	133669	134169	298	174	1.61005	1.55775e-09	6.22647e-09
1748858	1748858	1746579	1746566	-	SAUSA300_RS05290	ptsH	phosphocarrier protein HPr	6410	8544	9055	175558	174203	197043	869	682	30502	49313	32789	550108	597672	520622	3664	2082	1.61013	3.53317e-06	1.16552e-05
1359722	1359802	1360923	1360923	+	SAUSA300_RS08680	secF	bifunctional preprotein translocase subunit SecD/SecF	9720	8099	7516	266235	165129	163549	107	86	31619	51483	38095	570253	623975	604874	461	263	1.61265	8.21912e-05	0.000244874
1103728	1103787	1105634	1105640	+	SAUSA300_RS06745	sbcD	exonuclease SbcD	481	872	820	13187	17791	17860	18	14	2803	3988	3076	50564	48344	48846	76	43	1.61891	3.74069e-09	1
856290	856176	856030	856030	-	SAUSA300_RS05430	typA	GTP-binding protein	2511	5696	5374	68784	116124	116945	71	54	15519	26600	20342	279894	322394	322999	293	166	1.62015	4.93118e-11	2.12623e-10
38653	38653	39081	39087	+	SAUSA300_RS04140		hypothetical protein	511	547	456	14014	11165	9934	99	79	2339	2719	2020	42190	32962	32077	418	243	1.62103	4.5673e-10	1.87205e-09
2678606	2678606	2677719	2677687	-	SAUSA300_RS00160		hypothetical protein	106	359	293	2925	7331	6394	17	12	1094	1214	891	19746	14721	14155	64	37	1.62449	1.77282e-07	1
663798	663910	664446	664453	+	SAUSA300_RS13760		LysR family transcriptional regulator	660	1051	1054	18101	21430	22947	30	23	4065	4693	3723	73317	56886	59114	122	71	1.62619	6.47566e-11	2.78341e-10
1262647	1262733	1263455	1263455	+	SAUSA300_RS03170		hypothetical protein	2683	3644	3193	73505	74290	69482	171	134	2949	23634	20698	53196	286451	328646	764	414	1.6274	1.72069e-09	6.86772e-09
1501877	1501852	1500707	1500629	-	SAUSA300_RS06235	pyrH	uridylate kinase	3467	4039	3689	94955	82353	80291	149	118	13169	22172	18034	237501	268727	286339	641	365	1.62911	1.49148e-10	6.27291e-10
318350	318350	318742	318772	+	SAUSA300_RS07285		hypothetical protein	741	1345	1189	20295	27431	25884	27	21	3666	6526	5123	66124	79103	81342	116	65	1.63005	2.21633e-12	9.99724e-12
956891	957035	957424	957449	+	SAUSA300_RS01430		hypothetical protein	192	182	143	5270	3715	3121	12	10	710	1092	695	12811	13235	11046	55	31	1.63227	5.98445e-10	1
2371710	2371710	2372099	2372181	+	SAUSA300_RS04705		hypothetical protein	439	1378	1330	12044	28107	28947	78	59	3610	6427	4494	65116	77903	71365	323	183	1.63306	2.43657e-12	1.09546e-11
1982928	1982928	1983749	1983825	+	SAUSA300_RS12160		hypothetical protein	2654	5759	4848	72707	117408	105497	328	252	17455	26595	17709	314809	322330	281179	1375	784	1.63743	2.91491e-11	1.26683e-10
544787	544787	545188	545238	+	SAUSA300_RS09850		ribosomal large subunit pseudouridine synthase D	1534	1535	1339	42031	31311	29156	51	41	6731	8191	6131	121394	99278	97357	222	128	1.64245	5.91706e-12	2.6343e-11
1329392	1329392	1329640	1329640	+	SAUSA300_RS02610		hypothetical protein	1592	3338	3029	43621	68066	65925	191	147	13157	13583	9570	237290	164632	151953	784	459	1.64268	4.88048e-10	1.99147e-09
1533858	1533828	1533712	1533712	-	SAUSA300_RS06535		hypothetical protein	90	446	323	2468	9098	7036	33	24	1471	1316	897	26535	15955	14244	128	75	1.64386	1.51439e-08	5.79107e-08
1966153	1966153	1965116	1965069	-	SAUSA300_RS07460		hypothetical protein	34	36	39	931	748	850	9	7	180	190	151	3249	2314	2404	38	22	1.65208	1.08442e-30	1
1997701			1997587	-	SAUSA300_RS09760	hemE	uroporphyrinogen decarboxylase	1653	2002	1885	45298	40832	41030	51	40	8719	9641	7509	157261	116859	119239	216	126	1.65535	2.21346e-10	9.2104e-10
1630587	1630587	1630123		-	SAUSA300_RS10035	rrfC	5S ribosomal RNA	190	210	203	5219	4294	4438	50	40	743	1399	826	13412	16964	13127	224	126	1.65535	6.19312e-10	2.52333e-09
1443183	1443183	1443668	1443696	+	SAUSA300_RS08055	accB	acetyl-CoA carboxylase, biotin carboxyl carrier protein	2007	2510	2371	54991	51184	51607	143	113	11465	12046	9081	206771	145996	144194	608	356	1.65555	1.44783e-10	6.11755e-10
493286	493286	493681		+	SAUSA300_RS07130		IS200 family transposase	690	973	713	18912	19854	15517	47	37	2778	5410	3486	50116	65570	55355	208	117	1.66091	1.01795e-10	4.34813e-10
1779104	1779104	1778496	1778481	-	SAUSA300_RS02355		MutT/nudix family protein	276	326	330	7578	6656	7187	22	18	1411	1889	1293	25454	22903	20533	100	57	1.66297	4.14077e-10	1.69977e-09
1787694	1787694	1787224		-	SAUSA300_RS08855		MutT/nudix family protein	378	579	514	10377	11821	11189	23	18	2428	2457	1929	43791	29780	30634	97	57	1.66297	1.54796e-10	6.50048e-10
1925886	1925886	1926437	1926543	+	SAUSA300_RS08905	nrdR	transcriptional regulator NrdR	2398	2248	2100	65688	45842	45713	138	111	9902	13583	9717	178581	164635	154289	612	352	1.66502	1.06809e-10	4.55517e-10
946653	946653	947228	947229	+	SAUSA300_RS09530		hypothetical protein	492	798	793	13475	16279	17268	36	28	402	4573	5420	7259	55434	86064	163	89	1.66838	4.69723e-10	1.92242e-09
386715	386715	384760	384760	-	SAUSA300_RS04675		hypothetical protein	748	924	826	20493	18841	17991	41	33	3379	5174	3666	60953	62711	58207	184	105	1.66985	2.45571e-11	1.07237e-10
2493824	2493824	2492790	2492755	-	SAUSA300_RS01770		BglG family transcriptional antiterminator	780	965	894	21376	19692	19455	13	10	258	5404	7493	4658	65498	118975	58	32	1.67807	2.0215e-11	1
435495	435409	434747	434633	-	SAUSA300_RS12810		pyridine nucleotide-disulfide oxidoreductase	181	682	609	4961	13920	13254	13	10	2123	2448	2064	38295	29669	32773	55	32	1.67807	1.11116e-10	1
2712760	2712756	2712055	2711933	-	SAUSA300_RS02050		hypothetical protein	2916	3355	3298	79875	68403	71783	139	110	9776	21202	17152	176321	256975	272335	630	354	1.68625	1.87571e-10	7.84077e-10
1997046			1996973	-	SAUSA300_RS13915	isaA	immunodominant antigen A	6944	10999	10333	190190	224240	224856	389	303	38276	58625	41804	690297	710534	663762	1716	980	1.69346	9.47454e-05	0.000280144
1426191	1426093	1425893	1425806	-	SAUSA300_RS10000		Arg tRNA	45	67	96	1245	1366	2108	27	21	345	385	267	6232	4673	4252	117	68	1.69515	2.26997e-21	1.28679e-20
94204	94208	95542	95542	+	SAUSA300_RS07035		CSD family cold shock protein	12499	10105	8287	342323	206017	180336	1486	1208	38529	76763	46599	694873	930366	739888	6997	3922	1.69897	0.000323104	0.000915796
537225	537225	537797		+	SAUSA300_RS00445		hypothetical protein	234	284	260	6414	5802	5672	5	4	1061	1452	1153	19148	17607	18313	23	13	1.70044	1.25346e-08	1
1454660	1454655	1454404	1454404	-	SAUSA300_RS02580	pth	peptidyl-tRNA hydrolase	522	754	767	14298	15388	16700	34	26	3239	3668	2806	58421	44463	44566	147	85	1.70895	3.78035e-10	1.55414e-09
2608414			2608449	+	SAUSA300_RS07205		hypothetical protein	374	640	536	10258	13053	11681	59	46	2005	3251	2429	36173	39411	38573	265	151	1.71484	1.13627e-11	5.01794e-11
1183796	1183796	1184464		+	predicted RNA	predicted RNA	-	183	283	254	5028	5785	5543	193	151	1092	1507	983	19696	18264	15609	864	496	1.71579	8.82169e-10	3.57834e-09
36551	36551	35877	35869	-	SAUSA300_RS05865		hypothetical protein	4340	7156	6492	118884	145896	141272	259	202	23838	38328	28529	429926	464541	452983	1177	671	1.73196	7.00153e-11	3.00473e-10
1615989	1615989	1616168		+	SAUSA300_RS00145		putative transposase	259	328	290	7118	6691	6329	12	9	1206	1703	1181	21752	20644	18763	52	30	1.73697	1.09195e-08	1
2307525	2307432	2306116	2306116	-	SAUSA300_RS07980		hypothetical protein	29	33	17	817	683	382	4	3	148	129	75	2685	1575	1205	17	10	1.73697	1.10027e-30	1
1252764	1252764	1254839	1254839	+	SAUSA300_RS11745		transporter gate domain-containing protein	298	385	418	8179	7849	9116	8	6	1002	2784	1838	18079	33751	29188	37	20	1.73697	8.37856e-11	1
2560449	2560452	2561021	2561021	+	SAUSA300_RS06185	topA	DNA topoisomerase I	3280	4524	4291	89858	92234	93379	56	44	20792	21969	17475	374977	266263	277464	252	147	1.74024	7.65234e-13	3.48621e-12
1917614	1917571	1917170	1917140	-	SAUSA300_RS13170		hypothetical protein	556	1392	1192	15242	28392	25958	53	40	5391	5262	4330	97224	63778	68754	228	134	1.74416	2.93707e-14	1.38411e-13
2235934	2235934	2235680	2235657	-	SAUSA300_RS09475		putative transposase	644	849	738	17645	17321	16065	53	42	2933	5206	3456	52902	63100	54885	250	141	1.74723	7.0442e-12	3.13101e-11
2679371	2679371	2679802	2679802	+	SAUSA300_RS11420	rpmE2	50S ribosomal protein L31 type B	2705	3384	3395	74100	69007	73876	359	283	13171	22688	13554	237549	274982	215215	1683	951	1.74864	1.35429e-11	5.97111e-11
891404	891411	892268	892450	+	SAUSA300_RS13770		hypothetical protein	213	301	277	5844	6142	6045	17	13	1150	1678	1061	20749	20337	16852	78	44	1.75899	1.51849e-09	1
10612	10612	9782	9753	-	SAUSA300_RS04380		hypothetical protein	1237	1189	1098	33888	24247	23903	39	31	4609	8305	5487	83133	100663	87127	186	105	1.76005	1.39783e-14	6.63305e-14
2034070	2034070	2032757	2032757	-	SAUSA300_RS00040		hypothetical protein	340	409	398	9336	8339	8667	13	10	1380	2672	1865	24903	32392	29627	61	34	1.76553	1.07911e-11	1
717966	717966	717460	717312	-	SAUSA300_RS10245		Mur ligase family protein	2039	3012	2918	55854	61413	63514	58	45	11864	16513	11968	213974	200136	190024	266	153	1.76553	1.51549e-11	6.63907e-11
638296	638296	638952		+	SAUSA300_RS03450		acetyltransferase	974	1945	1728	26692	39657	37609	88	68	8365	8395	6595	150859	101757	104715	400	234	1.7829	6.35616e-15	3.03191e-14
2202817	2202765	2201245	2201242	-	SAUSA300_RS03015	ung	uracil-DNA glycosylase	1156	1265	1274	31675	25796	27742	54	43	5900	7670	5895	106408	92959	93602	257	148	1.78319	8.13694e-16	3.99264e-15
1223549	1223551	1223925	1223939	+	SAUSA300_RS11210		ATP-dependent RNA helicase	5053	9051	8775	138417	184529	190954	145	112	46258	40002	27960	834255	484823	443946	652	386	1.7851	9.88291e-09	3.80048e-08
2114631	2114631	2114413	2114410	-	SAUSA300_RS06050		hypothetical protein	2185	3188	2866	59844	65012	62381	212	166	11732	17935	13593	211582	217380	215833	1002	573	1.78735	3.22046e-12	1.44285e-11
	2234733	2233657	2233587	-	SAUSA300_RS10730		hypothetical protein	149	76	73	4102	1563	1603	13	11	596	632	435	10756	7665	6919	66	38	1.7885	4.5059e-14	1
842236	842281	843294	843294	+	SAUSA300_RS11410	prfA	peptide chain release factor 1	3568	4415	4344	97728	90016	94540	110	87	16619	27318	21617	299718	331095	343228	528	301	1.79068	6.89063e-14	3.2086e-13
1757837	1757837	1756995		-	SAUSA300_RS04075		glycolytic operon regulator	3606	6007	6072	98775	122473	132143	149	116	55776	9218	6661	1005898	111727	105775	613	402	1.79307	1.66834e-13	7.70306e-13
1191741	1191741	1192232		+	SAUSA300_RS08740	mreC	rod shape-determining protein MreC	2288	3845	3603	62664	78387	78403	111	86	16765	18730	14572	302359	227011	231376	516	300	1.80255	1.35222e-12	6.12979e-12
505642	505705	507345	507369	+	SAUSA300_RS05905	lspA	lipoprotein signal peptidase	748	1669	1387	20511	34031	30192	74	57	5158	8640	6104	93031	104715	96929	351	199	1.80373	3.10953e-16	1.53128e-15
1517884	1517884	1517567	1517567	-	SAUSA300_RS02400	treC	alpha,alpha-phosphotrehalase	705	546	605	19332	11131	13165	10	8	856	4435	4561	15452	53757	72421	52	28	1.80735	1.1382e-10	1
1701675	1701675	1700989	1700989	-	SAUSA300_RS07360		hypothetical protein	152	442	369	4184	9030	8038	29	22	1710	1819	1348	30854	22050	21414	133	77	1.80735	3.55589e-12	1.58826e-11
1927595	1927595	1927410	1927410	-	SAUSA300_RS08445		ComE operon protein 1	116	174	160	3189	3567	3500	6	4	478	822	671	8626	9964	10660	24	14	1.80735	6.61202e-08	1
2789499	2789499	2791451	2791452	+	SAUSA300_RS09540		hypothetical protein	32	32	42	892	655	929	5	4	167	186	186	3016	2257	2955	25	14	1.80735	4.2904e-36	1
1504226	1504307	1504933		+	SAUSA300_RS14330		phosphotransferase system, fructose-specific IIABC component	1359	1022	1154	37222	20843	25118	17	14	2000	8765	9290	36081	106233	147505	89	49	1.80735	2.21047e-16	1.09842e-15
1000168	1000168	1000938	1000939	+	SAUSA300_RS07310	recU	Holliday junction-specific endonuclease	3432	4879	4484	94002	99479	97591	197	154	17432	29767	21493	314389	360772	341272	951	540	1.81003	2.62439e-14	1.23889e-13
558168			558244	+	SAUSA300_RS04905		enoyl-(acyl carrier protein) reductase	2235	3942	3767	61216	80379	81969	124	96	16424	20261	15053	296206	245562	239013	583	337	1.81164	7.20925e-13	3.28982e-12
2370328	2370328	2369705		-	SAUSA300_RS02680		Ile tRNA	100	136	169	2744	2789	3683	51	39	650	839	628	11724	10175	9975	238	137	1.81263	2.27905e-13	1.04699e-12
1966416	1966416	1966919	1966979	+	SAUSA300_RS12145	rplD	50S ribosomal protein L4	12637	8655	9276	346118	176461	201859	473	386	44080	73045	54322	794973	885304	862511	2387	1358	1.81481	5.44351e-05	0.000165053
	2369705	2369430	2369399	-	SAUSA300_RS09770		signal transduction protein TRAP	6441	6631	5712	176405	135186	124306	360	288	29468	43201	30262	531453	523601	480497	1774	1015	1.81734	2.64822e-11	1.15459e-10
197069	197082	198056		+	SAUSA300_RS12140	rplW	50S ribosomal protein L23	5870	6131	6003	160771	125006	130627	630	502	24373	42185	32846	439573	511285	521528	3129	1778	1.8245	4.27363e-12	1.90573e-11
1106425	1106425	1105943	1105942	-	SAUSA300_RS00920		putative lipoprotein	404	346	422	11071	7066	9185	11	9	1465	2826	2171	26424	34251	34480	57	32	1.83007	1.61095e-13	1
1684879	1684794	1684618	1684560	-	SAUSA300_RS05440		hypothetical protein	1270	1397	1384	34796	28498	30119	81	64	6939	8842	6227	125151	107174	98880	395	228	1.83289	1.70768e-16	8.53215e-16
1996012			1995937	-	SAUSA300_RS08370	rpsU	30S ribosomal protein S21	7133	6744	6306	195381	137497	137219	1102	885	29580	53297	31214	533463	645961	495616	5600	3154	1.83343	2.33964e-10	9.70597e-10
2114404	2114404	2114000	2113997	-	SAUSA300_RS09945		Thr tRNA	37	84	118	1038	1720	2572	30	23	380	517	352	6861	6272	5603	142	82	1.83399	1.1727e-21	6.67537e-21
857096	857096	856368	856294	-	SAUSA300_RS10725		putative endodeoxyribonuclease RusA	194	96	81	5319	1958	1778	8	7	711	729	553	12829	8843	8780	42	25	1.8365	2.44806e-12	1
1168772	1168847	1169542	1169602	+	SAUSA300_RS04145		hypothetical protein	1429	1182	947	39150	24113	20623	47	38	8088	6529	4684	145869	79140	74372	230	136	1.83954	2.86702e-17	1.47002e-16
644111	644111	643359	643348	-	SAUSA300_RS05800		hypothetical protein	755	835	689	20703	17033	14992	31	25	4092	4623	3672	73807	56040	58306	154	90	1.848	4.6693e-14	2.18913e-13
733335	733347	733991	734002	+	SAUSA300_RS03045		putative heme peroxidase	3310	5548	5426	90676	113118	118073	183	142	21282	32671	23778	383820	395974	377552	896	512	1.85025	1.20451e-15	5.8578e-15
994318	994318	994953	994957	+	SAUSA300_RS03525		hypothetical protein	1954	2821	2699	53540	57520	58738	112	87	13231	15657	11479	238620	189765	182271	543	315	1.85626	7.26498e-14	3.37717e-13
1986188	1986188	1985793	1985757	-	SAUSA300_RS04880		GTP pyrophosphokinase	1067	2030	1946	29236	41397	42364	76	59	8753	10401	7921	157862	126058	125779	369	214	1.85882	2.82118e-16	1.39429e-15
	1302533	1303399	1303413	+	SAUSA300_RS09860		hypothetical protein	143	241	224	3942	4922	4890	14	11	956	1378	918	17244	16702	14579	71	40	1.8625	9.13162e-14	1
	309147	309848	309910	+	SAUSA300_RS06395		2-oxoglutarate ferredoxin oxidoreductase subunit beta	2036	1618	1615	55761	33005	35160	58	47	7553	12909	9692	136216	156459	153888	302	171	1.86326	5.72481e-15	2.7451e-14
1333872	1333929	1335410	1335425	+	SAUSA300_RS01370		antiholin-like protein LrgB	3862	1724	1381	105785	35160	30055	95	81	559	21750	21983	10082	263614	349050	548	295	1.86472	3.12784e-14	1.47148e-13
1021131	1021131	1020145	1020135	-	SAUSA300_RS06595		cardiolipin synthetase	1863	2480	2285	51034	50578	49736	43	34	12121	13811	10673	218602	167397	169474	214	124	1.86673	1.07327e-14	5.11062e-14
200075	200075	200434	200450	+	SAUSA300_RS04995		lipoate-protein ligase A family protein	1040	2451	1897	28483	49974	41293	52	40	10353	10437	7604	186726	126503	120747	249	146	1.8679	1.18697e-15	5.78276e-15
245200	245200	245778	245791	+	SAUSA300_RS00935		hypothetical protein	1422	4073	3631	38946	83050	79018	245	186	15749	18441	14251	284035	223508	226273	1169	679	1.86811	6.47418e-14	3.02497e-13
1601328	1601323	1600436	1600429	-	SAUSA300_RS01090		hypothetical protein	50	84	96	1394	1732	2106	3	3	348	528	416	6279	6403	6618	19	11	1.87447	1.98135e-24	1
1961362			1961289	-	SAUSA300_RS07900	xerD	tyrosine recombinase XerD	1699	1848	1688	46556	37687	36737	57	45	8867	11590	8915	159920	140471	141564	287	165	1.87447	8.58556e-16	4.20523e-15
2532104	2532104	2533354	2533391	+	SAUSA300_RS09735		Met tRNA	8	27	26	220	559	577	8	6	126	105	93	2277	1275	1482	38	22	1.87447	4.42243e-56	1
2865421	2865379	2864810	2864766	-	SAUSA300_RS13010	fmhA	fmhA protein	113	242	227	3102	4951	4944	4	3	929	1115	799	16755	13519	12700	19	11	1.87447	2.47322e-12	1
89204	89207	89299	89441	+	SAUSA300_RS14660		putative transcriptional regulator	366	252	275	10025	5153	5997	15	12	973	2296	1882	17564	27829	29887	78	44	1.87447	1.27594e-12	1
	2163920	2163258		-	SAUSA300_RS00410		hypothetical protein	20	71	53	552	1465	1155	15	11	248	287	222	4479	3483	3531	70	41	1.89812	1.0645e-38	1
1281387	1281422	1281691	1281720	+	SAUSA300_RS11020		hypothetical protein	550	696	688	15075	14204	14973	28	22	3082	4589	3344	55595	55620	53099	144	82	1.89812	1.34231e-14	6.38064e-14
1755989	1755984	1755664	1755653	-	SAUSA300_RS06310	rpsO	30S ribosomal protein S15	10753	25490	20656	294511	519663	449472	2037	1560	108380	121426	81381	1954591	1471675	1292146	10013	5825	1.90071	1.6771e-06	5.68306e-06
401320	401320	400931	400931	-	SAUSA300_RS08725		hypothetical protein	6035	8023	7071	165306	163568	153870	636	501	31881	53301	36784	574967	646012	584058	3301	1874	1.90324	3.68562e-11	1.59168e-10
460639	460639	461316	461327	+	SAUSA300_RS01850		hypothetical protein	41	98	88	1138	2004	1918	5	4	335	472	394	6045	5723	6263	26	15	1.90689	2.36331e-24	1
1122018	1122024	1122197	1122225	+	SAUSA300_RS02185		superantigen-like protein	140	125	139	3855	2552	3026	5	4	784	717	525	14153	8701	8343	25	15	1.90689	6.17994e-12	1
1195622	1195628	1196509	1196509	+	SAUSA300_RS05530	rpmF	50S ribosomal protein L32	2370	3180	2462	64923	64839	53592	445	351	12438	20905	13357	224327	253369	212090	2331	1321	1.91209	5.47983e-15	2.63224e-14
1359222	1359250	1359678	1359700	+	SAUSA300_RS05925	pyrB	aspartate carbamoyltransferase catalytic subunit	4346	5559	5073	119036	113335	110390	164	129	19661	37905	29807	354591	459404	473272	860	486	1.91359	1.49676e-16	7.51949e-16
2153606	2153606	2152656	2152523	-	SAUSA300_RS06740		hypothetical protein	910	1176	946	24935	23977	20600	68	54	5560	7134	4812	100276	86465	76416	354	204	1.91754	2.50608e-19	1.36415e-18
2773221	2773218	2772763	2772642	-	SAUSA300_RS10970	scrR	sucrose operon repressor	976	2342	2127	26747	47763	46290	55	42	1931	16518	13842	34833	200202	219787	295	159	1.92057	6.46303e-17	3.30145e-16
549716	549786	550667	550710	+	SAUSA300_RS14260		putative transcriptional regulator	777	1255	1155	21297	25595	25137	67	52	5092	7693	5317	91835	93242	84423	344	197	1.92161	5.22457e-19	2.80488e-18
	2483533	2483988	2483999	+	SAUSA300_RS02630	hslO	Hsp33-like chaperonin	626	1129	1089	17157	23023	23707	31	24	4824	6416	4813	87014	77769	76432	158	91	1.92283	1.67302e-18	8.80912e-18
2369398	2369397	2368564	2368506	-	SAUSA300_RS12770		hypothetical protein	557	1243	1067	15275	25342	23225	60	46	3192	7636	5708	57576	92552	90636	315	175	1.92765	2.04082e-18	1.07251e-17
1706684	1706676	1706149		-	SAUSA300_RS12135	rplB	50S ribosomal protein L2	15920	14059	15616	436023	286630	339815	528	424	64680	120661	88833	1166490	1462395	1410474	2856	1614	1.9285	3.34104e-06	1.1048e-05
1087735	1087735	1088361	1088377	+	SAUSA300_RS08485		HAD superfamily hydrolase	1290	1640	1565	35348	33442	34062	82	64	6634	11102	8505	119648	134559	135051	431	245	1.93664	1.28008e-18	6.77921e-18
254826	254826	254254	254251	-	SAUSA300_RS05345		hypothetical protein	1777	5403	4303	48674	110166	93632	177	134	25037	22466	15220	451535	272289	241661	869	513	1.93673	1.16804e-16	5.90055e-16
2620493			2620667	+	SAUSA300_RS01130		hypothetical protein	95	509	402	2624	10385	8757	17	12	1338	2504	1641	24135	30348	26069	83	46	1.9386	4.75183e-14	1
1997238			1997164	-	predicted RNA	predicted RNA	-	1327	1677	1296	36359	34192	28210	237	188	9693	8318	6641	174817	100819	105455	1223	725	1.94725	9.41721e-20	5.15686e-19
561407			561521	+	SAUSA300_RS10010		Gly tRNA	81	176	176	2222	3606	3831	55	42	795	933	682	14343	11311	10831	279	162	1.94753	1.14555e-16	5.79762e-16
885603	885603	885271	885269	-	SAUSA300_RS02690	rrfB	5S ribosomal RNA	171	198	172	4683	4047	3758	45	36	776	1535	987	13999	18611	15677	249	139	1.94902	1.10535e-17	5.77565e-17
891008	891017	891223	891255	+	SAUSA300_RS04335		Cro/CI family transcriptional regulator	828	1107	954	22689	22581	20763	83	66	4691	7612	4952	84616	92258	78636	450	255	1.94996	6.83605e-20	3.75845e-19
395211	395211	395756	395756	+	SAUSA300_RS04375		hypothetical protein	196	197	199	5375	4020	4332	27	22	923	1562	1111	16648	18931	17652	150	85	1.94996	2.80592e-17	1.44139e-16
1961267			1961192	-	SAUSA300_RS01820		acetyltransferase	394	358	363	10790	7306	7916	19	15	2206	2406	1674	39799	29169	26594	100	58	1.95109	5.81457e-15	2.78327e-14
626726	626725	625847	625839	-	SAUSA300_RS09730		Asp tRNA	12	45	47	329	919	1024	13	9	247	155	104	4470	1878	1654	57	35	1.95936	7.34496e-43	1
987674	987736	988455	988488	+	SAUSA300_RS02940		putative GTP cyclohydrolase	1395	2048	2121	38222	41759	46160	61	47	8347	13419	10714	150548	162641	170120	321	183	1.96111	4.9753e-17	2.54624e-16
	2356094	2355234		-	SAUSA300_RS04845		adaptor protein	4364	6975	4970	119545	142206	108162	219	171	26588	41138	29285	479512	498595	464992	1170	668	1.96585	1.67361e-16	8.37721e-16
2657500	2657553	2658359	2658365	+	SAUSA300_RS12005	cbiO	cobalt transporter ATP-binding subunit	1274	1612	1698	34912	32880	36969	51	40	7158	11321	8841	129106	137220	140390	275	157	1.97269	1.1673e-19	6.37936e-19
2608548			2608596	+	SAUSA300_RS13650		glyoxalase family protein	859	1038	1089	23546	21180	23705	35	28	4586	7832	5729	82715	94933	90975	195	110	1.974	6.99887e-21	3.90283e-20
221059	221059	219419	219419	-	predicted RNA	predicted RNA	-	150	378	376	4124	7721	8185	178	136	1561	2200	1509	28165	26673	23968	934	536	1.97863	1.22226e-15	5.92311e-15
867205	867258	867458	867479	+	SAUSA300_RS00995	ipdC	indole-3-pyruvate decarboxylase	2063	3765	3188	56504	76766	69384	53	41	8636	23244	22820	155750	281716	362332	289	162	1.9823	9.95516e-17	5.057e-16
1997153			1997065	-	SAUSA300_RS04190		cold shock protein	7024	13170	13581	192397	268501	295531	1624	1254	38539	103174	66353	695036	1250465	1053539	8993	4973	1.98758	4.01987e-06	1.31971e-05
123924	123924	125321	125321	+	SAUSA300_RS10005		Leu tRNA	83	142	144	2295	2913	3138	40	31	765	812	586	13812	9842	9307	211	123	1.98832	4.78514e-19	2.57401e-18
	148284	149264		+	SAUSA300_RS00570		GntR family transcriptional regulator	109	213	191	2998	4354	4169	3	2	796	832	612	14357	10094	9718	13	8	2	5.86739e-09	1
	149227	149919		+	SAUSA300_RS00680		NAD-dependent epimerase/dehydratase family protein	79	67	59	2186	1380	1288	2	1	230	360	318	4163	4370	5052	8	4	2	2.23366e-15	1
	1554647	1552737		-	SAUSA300_RS00685		putative sugar transferase	38	55	58	1062	1128	1279	2	1	163	217	198	2947	2633	3156	7	4	2	7.29757e-15	1
	2113364	2112993		-	SAUSA300_RS07580		phiSLT ORF636-like protein	105	141	127	2889	2892	2768	1	1	668	639	487	12064	7747	7734	8	4	2	4.1515e-11	1
2439349	2439359	2439889	2439895	+	SAUSA300_RS10710		phiPV083 ORF027-like protein	37	19	16	1022	403	362	1	1	120	131	94	2176	1589	1504	8	4	2	6.71059e-36	1
2499273	2499273	2497831	2497825	-	SAUSA300_RS12545		hypothetical protein	331	355	360	9090	7244	7854	19	15	2163	2485	1698	39016	30124	26968	103	60	2	1.90471e-17	9.85842e-17
2695872	2695872	2695273	2695263	-	SAUSA300_RS12845		PTS system, sucrose-specific IIBC component	781	506	482	21415	10333	10498	11	9	338	5863	4974	6100	71059	78986	67	36	2	1.45835e-14	1
2749019	2749019	2748807	2748770	-	SAUSA300_RS13845		acetyltransferase family protein	528	436	392	14465	8892	8531	21	17	3288	2612	2054	59313	31657	32613	115	68	2	2.74153e-17	1.41096e-16
2774224	2774224	2773463	2773427	-	SAUSA300_RS14125		hypothetical protein	42	109	106	1153	2230	2325	11	8	501	543	314	9035	6588	4987	55	32	2	4.4511e-20	1
2822669	2822669	2822169	2822169	-	SAUSA300_RS14265	estA	tributyrin esterase	577	837	713	15811	17070	15524	27	21	4000	5207	3650	72149	63115	57967	146	84	2	1.55007e-17	8.08399e-17
	2863441	2862944		-	SAUSA300_RS14430		acetyltransferase	41	90	85	1136	1845	1865	4	3	441	496	332	7965	6021	5284	22	12	2	8.06443e-36	1
517804			517918	+	SAUSA300_RS14645		hypothetical protein	36	88	72	986	1809	1586	3	2	242	329	248	4364	3987	3946	14	8	2	4.54704e-16	1
29922	29998	30798	30803	+	SAUSA300_RS02450	rrfA	5S ribosomal RNA	186	185	152	5105	3777	3326	44	35	800	1571	967	14438	19044	15363	252	141	2.01027	3.3028e-19	1.79071e-18
1231725	1231840	1232571	1232621	+	SAUSA300_RS00125		metallo-beta-lactamase family protein	354	1255	1287	9717	25599	28025	34	26	4916	6876	5198	88675	83343	82546	184	105	2.01381	3.66644e-21	2.06984e-20
2000985			2000910	-	SAUSA300_RS06095	rnc	ribonuclease III	316	666	608	8664	13590	13241	21	16	2893	3869	2834	52177	46898	45000	113	65	2.02237	4.06277e-19	2.19405e-18
2043946	2043945	2042488	2042488	-	SAUSA300_RS10045		Ala tRNA	127	164	180	3487	3360	3922	60	47	832	1187	903	15018	14388	14341	334	191	2.02284	1.43399e-19	7.82125e-19
2141833	2141810	2141526	2141451	-	SAUSA300_RS10295	gatA	aspartyl/glutamyl-tRNA amidotransferase subunit A	8079	7451	7838	221274	151908	170555	154	124	43421	61534	43746	783092	745790	694591	886	508	2.03449	1.49041e-11	6.55016e-11
1980721	1980652	1980188	1980187	-	SAUSA300_RS10905	groES	co-chaperonin GroES	1037	1437	1232	28423	29301	26813	125	98	5376	10666	7407	96959	129272	117616	714	402	2.03634	3.15525e-23	1.85787e-22
2671444	2671444	2671100	2671077	-	SAUSA300_RS09835		hypothetical protein	1221	2780	2476	33465	56676	53884	134	103	13541	14451	10789	244222	175156	171320	724	423	2.03801	8.2135e-19	4.37521e-18
1190120	1190120	1190917	1190990	+	SAUSA300_RS13730		hypothetical protein	236	407	422	6469	8299	9198	29	23	2396	2227	1782	43218	27000	28298	161	95	2.04629	9.03489e-19	4.8034e-18
1698173	1698173	1697199	1697199	-	SAUSA300_RS05895		glyoxalase family protein	344	974	883	9434	19867	19231	26	20	4701	4803	3532	84785	58212	56092	141	83	2.05311	1.11995e-18	5.94268e-18
2480890	2480890	2481564		+	SAUSA300_RS08430	holA	DNA polymerase III subunit delta	565	1149	985	15496	23433	21450	26	20	4630	6886	4939	83507	83465	78428	146	83	2.05311	5.11779e-21	2.87731e-20
223448	223378	221333	221314	-	SAUSA300_RS12755		response regulator protein	150	221	244	4118	4524	5322	8	6	1228	1206	914	22164	14617	14521	43	25	2.05889	1.43586e-14	1
993954	993954	994301	994307	+	SAUSA300_RS01005	ptsG	PTS system glucose-specific IIBC subunit	4980	2611	2570	136396	53232	55925	48	40	4328	37007	31624	78069	448530	502128	309	167	2.06178	5.25828e-20	2.89681e-19
593913	593924	594304	594418	+	SAUSA300_RS04875		hypothetical protein	444	1071	935	12183	21834	20352	68	52	5965	5075	3805	107589	61520	60425	370	219	2.07435	3.17194e-21	1.79438e-20
2036957	2036913	2035873	2035873	-	SAUSA300_RS02840		30S ribosomal protein S7	19471	19302	19805	533283	393516	430970	1486	1187	93239	171897	123468	1681536	2083368	1960400	8861	5009	2.0772	1.63894e-08	6.25271e-08
1033198	1033198	1034409		+	SAUSA300_RS10265		DNA polymerase IV	207	454	516	5686	9273	11239	10	8	2191	2842	2176	39530	34454	34563	60	34	2.08746	7.17855e-20	1
1756382	1756298	1755990	1755990	-	SAUSA300_RS05080		isochorismate synthase family protein	836	2305	2032	22919	47001	44231	41	31	8726	12718	10620	157372	154144	168634	229	132	2.0902	8.09592e-23	4.7466e-22
1294796	1294877	1296028	1296053	+	SAUSA300_RS08730	rplU	50S ribosomal protein L21	8223	8604	7687	225220	175407	167269	767	612	43983	69901	48951	793228	847190	777238	4578	2608	2.09134	3.02767e-11	1.31375e-10
130866	130866	130114	130092	-	SAUSA300_RS06365	cinA	competence/damage-inducible protein cinA	1027	1507	1451	28150	30731	31580	33	26	8526	9249	7442	153765	112099	118169	190	111	2.09398	5.92924e-25	3.56015e-24
1825189	1825189	1824695	1824654	-	SAUSA300_RS00590		accessory regulator	2056	2176	1793	56319	44363	39030	77	61	11198	16986	11686	201955	205874	185558	460	262	2.10269	2.06445e-20	1.14654e-19
833230	833230	834165	834265	+	SAUSA300_RS09055	tpx	thiol peroxidase	2900	6831	6406	79444	139264	139398	315	241	35293	39107	27098	636510	473974	430263	1781	1037	2.10531	4.4471e-21	2.50538e-20
2620359			2620437	+	SAUSA300_RS04030	trxB	thioredoxin-disulfide reductase	6216	15504	14323	170252	316087	311668	372	284	74223	87411	65846	1338596	1059411	1045496	2111	1226	2.11	7.7064e-07	2.6709e-06
1331639	1331639	1331830	1332189	+	predicted RNA	predicted RNA	-	406	564	474	11122	11507	10315	176	139	3650	3191	2396	65826	38685	38051	1015	601	2.11228	4.19629e-22	2.39863e-21
1696830	1696903	1697154	1697179	+	SAUSA300_RS06580		hypothetical protein	93	165	131	2548	3379	2869	19	15	766	1083	661	13820	13136	10506	113	65	2.11548	1.4197e-22	8.23545e-22
1759461	1759461	1759177	1759175	-	SAUSA300_RS08425	rpsT	30S ribosomal protein S20	6158	7664	6255	168656	156256	136115	770	609	43438	56496	33269	783392	684730	528241	4592	2640	2.11602	2.68015e-16	1.32939e-15
2371031	2371017	2370355	2370329	-	SAUSA300_RS08755		hypothetical protein	310	449	477	8499	9167	10380	41	32	2547	3331	2179	45946	40379	34609	245	141	2.13955	2.15293e-22	1.241e-21
1043593	1043593	1044012	1044081	+	SAUSA300_RS12150	rplC	50S ribosomal protein L3	10447	14056	13588	286121	286575	295688	555	436	72125	102940	80734	1300749	1247619	1281876	3351	1925	2.14246	5.02366e-07	1.76572e-06
2785711	2785641	2784112	2784096	-	SAUSA300_RS05125		MarR family transcriptional regulator	233	205	167	6399	4183	3638	13	11	1249	1809	1141	22539	21925	18125	86	49	2.15528	8.23355e-22	4.69655e-21
593819			593912	+	SAUSA300_RS14310	aur	zinc metalloproteinase aureolysin	675	952	1051	18494	19410	22873	16	13	5365	7060	5398	96765	85571	85717	101	58	2.15754	2.03648e-25	1.23088e-24
1666986	1666899	1666114	1666079	-	predicted RNA	predicted RNA	-	2513	2915	2807	68839	59429	61089	847	671	13832	24979	18458	249467	302749	293076	5293	2997	2.15913	4.00843e-22	2.29604e-21
326101	326101	324935		-	SAUSA300_RS08275		ABC transporter ATP-binding protein	382	668	565	10487	13635	12307	19	15	2819	4406	3458	50855	53411	54913	118	67	2.1592	8.60809e-23	5.0361e-22
415027	415027	415872	415931	+	SAUSA300_RS01465		hypothetical protein	106	136	100	2914	2778	2196	2	2	547	1049	717	9869	12719	11397	17	9	2.16993	4.92284e-24	1
2117651	2117650	2116730	2116730	-	SAUSA300_RS01915		ParB-like partition protein	199	295	249	5471	6015	5429	8	6	1930	1559	1064	34809	18896	16895	46	27	2.16993	4.93111e-17	1
2337684	2337684	2337268	2337224	-	SAUSA300_RS10750		putative phage-related DNA recombination protein	755	351	318	20677	7174	6934	14	12	3281	4018	2709	59189	48707	43024	94	54	2.16993	2.44088e-22	1.40402e-21
1223411			1223539	+	SAUSA300_RS11905		MerR family transcriptional regulator	32	91	105	902	1869	2302	5	4	564	514	388	10176	6233	6164	30	18	2.16993	2.57268e-41	1
556324			556399	+	predicted RNA	predicted RNA	-	1067	2149	1680	29231	43813	36566	367	283	10297	12747	9732	185715	154500	154528	2207	1278	2.17501	3.19607e-27	2.01169e-26
2010978	2010935	2010393	2010221	-	SAUSA300_RS02670		Ala tRNA	80	170	177	2213	3471	3872	54	41	897	1144	784	16180	13873	12452	323	186	2.18161	4.26524e-25	2.56664e-24
2379449	2379451	2379615	2379863	+	SAUSA300_RS10095		hypothetical protein	1065	2090	1962	29190	42613	42708	91	70	9781	14667	10379	176413	177765	164805	557	318	2.1836	5.54115e-27	3.47178e-26
2123236	2123236	2123949	2123955	+	SAUSA300_RS12200		hypothetical protein	67	85	89	1851	1740	1958	14	11	519	707	452	9376	8575	7179	88	50	2.18442	1.37911e-35	9.70696e-35
2256517	2256517	2256074	2256034	-	SAUSA300_RS10810		phi77 ORF011-like protein, phage transcriptional repressor	2960	2747	2824	81091	56017	61459	115	92	19698	23119	16545	355257	280208	262703	722	419	2.18724	1.54232e-22	8.92787e-22
890361	890448	890792	890792	+	SAUSA300_RS11525	dps	general stress protein 20U	3717	4941	4293	101821	100740	93425	282	222	25076	40577	25736	452247	491793	408641	1788	1015	2.19285	8.66956e-26	5.2985e-25
1220371	1220371	1221246		+	SAUSA300_RS04370		hypothetical protein	307	304	215	8419	6202	4684	23	18	1484	2631	1742	26768	31894	27671	147	83	2.20511	6.54043e-21	3.65463e-20
2530599	2530599	2530348		-	SAUSA300_RS06030	rsgA	hypothetical protein	936	1703	1705	25645	34719	37106	47	37	9115	11788	9047	164396	142876	143647	297	171	2.2084	3.119e-30	2.04302e-29
959941	959943	960209	960301	+	SAUSA300_RS12990		hypothetical protein	695	1143	862	19058	23316	18762	103	80	5862	7344	5403	105727	89013	85802	641	371	2.21335	6.82417e-28	4.34525e-27
1455106	1455106	1455810	1455841	+	SAUSA300_RS04720		hypothetical protein	2274	2837	2604	62296	57848	56681	279	220	17804	22133	14656	321095	268257	232715	1776	1026	2.22146	9.46027e-25	5.65551e-24
1733351	1733351	1732929	1732929	-	SAUSA300_RS07215		hypothetical protein	97	79	96	2664	1617	2102	3	3	565	905	593	10196	10980	9428	25	14	2.22239	1.10506e-35	1
418529	418529	418338	418328	-	SAUSA300_RS08625		hypothetical protein	478	689	633	13117	14054	13776	41	32	3966	4960	3710	71534	60119	58921	259	150	2.22882	1.75324e-25	1.06203e-24
1669271	1669271	1667925	1667916	-	SAUSA300_RS01935		hypothetical protein	303	508	422	8307	10369	9193	62	48	2228	4209	2526	40195	51016	40115	405	227	2.24159	2.50249e-27	1.57876e-26
2113996	2113996	2113619	2113619	-	SAUSA300_RS08285		DEAD-box ATP dependent DNA helicase	3566	3469	3404	97677	70731	74075	74	60	23278	30020	23372	419811	363844	371107	494	285	2.24793	2.25244e-26	1.39529e-25
	2116031	2115561	2115533	-	SAUSA300_RS10720		phiPVL ORF050-like protein	115	56	53	3172	1151	1170	5	4	514	536	400	9286	6500	6363	33	19	2.24793	2.43159e-27	1
755876	755876	756328	756328	+	SAUSA300_RS10740		single-strand binding protein	225	142	131	6180	2908	2861	10	8	1196	1402	1037	21570	17001	16477	67	38	2.24793	1.00198e-26	1
2386471	2386471	2386911		+	SAUSA300_RS03655		hypothetical protein	2181	1815	1480	59755	37004	32214	116	94	9841	19989	12129	177494	242271	192594	804	450	2.25919	4.45191e-27	2.79572e-26
2371044			2371032	-	SAUSA300_RS12230		MarR family transcriptional regulator	116	124	99	3199	2530	2160	7	5	748	820	598	13495	9943	9505	42	24	2.26303	3.56473e-22	1
1206522	1206522	1204825	1204803	-	predicted RNA	predicted RNA	-	228	411	353	6263	8379	7690	738	572	2237	2666	2207	40344	32316	35046	4752	2761	2.2711	1.71123e-26	1.06244e-25
2115532	2115531	2114638	2114638	-	SAUSA300_RS05965		putative fibronectin/fibrinogen binding protein	1572	2842	2521	43071	57943	54871	39	30	13807	19902	15785	249018	241212	250635	253	145	2.27302	1.46985e-26	9.14648e-26
2764053	2763893	2762013	2761992	-	SAUSA300_RS10735		phiPVL ORF046-like protein	371	207	186	10174	4234	4058	8	6	1751	1992	1477	31580	24143	23466	50	29	2.27302	1.32026e-18	1
434629	434629	433673	433543	-	SAUSA300_RS14195		sulfite reductase flavoprotein	1501	1437	1440	41126	29298	31351	22	18	10552	12986	9532	190302	157396	151347	152	88	2.28951	3.41245e-34	2.35347e-33
1929138			1929242	+	SAUSA300_RS02045		hypothetical protein	6202	8264	8002	169865	168486	174134	227	178	45742	69142	53056	824951	837998	842408	1524	872	2.29245	3.3034e-19	1.79071e-18
2678756	2678764	2678982	2679022	+	predicted RNA	predicted RNA	-	1672	2264	1898	45798	46169	41307	537	423	10196	20135	14200	183896	244042	225471	3684	2074	2.29369	1.15083e-28	7.39666e-28
1915241			1915172	-	SAUSA300_RS13765		hypothetical protein	24335	29740	24971	666510	606303	543372	3489	2764	152315	279621	174896	2746946	3388969	2776962	24073	13566	2.29517	8.5541e-08	3.16075e-07
756329	756502	756984	757008	+	predicted RNA	predicted RNA	-	282	266	274	7748	5433	5964	113	91	1679	2999	1731	30280	36357	27487	795	448	2.29956	4.39042e-26	2.68925e-25
887405	887405	889777	889919	+	SAUSA300_RS03660	ybaK	ybaK/ebsC protein	357	347	259	9780	7082	5656	19	15	1604	3613	2214	28933	43793	35160	133	74	2.30256	3.49726e-26	2.1518e-25
	887065	887313	887400	+	SAUSA300_RS04365		putative DNA primase	3509	3352	2886	96125	68355	62813	39	31	17908	33708	22886	322976	408537	363391	272	153	2.30319	3.70329e-26	2.27345e-25
	2530348	2530082	2530038	-	SAUSA300_RS04360		hypothetical protein	661	593	444	18104	12090	9674	65	53	3240	5965	4115	58435	72301	65350	464	262	2.3055	2.87902e-29	1.85914e-28
672147	672295	673122	673139	+	SAUSA300_RS12985		addiction module antitoxin	1116	1669	1445	30568	34041	31463	153	119	10021	12617	8792	180739	152917	139597	1022	590	2.30975	3.53851e-35	2.47154e-34
	320791	319415		-	SAUSA300_RS03215		putative iron compound ABC transporter iron compound-binding protein	1233	1445	1184	33779	29466	25772	45	35	8899	11769	8138	160493	142642	129216	302	174	2.31366	1.91336e-34	1.32293e-33
	463595	464398		+	SAUSA300_RS01440		putative drug transporter	56	99	114	1550	2032	2487	1	1	394	735	518	7118	8910	8228	10	5	2.32193	5.70531e-24	1
772277	772277	772870		+	SAUSA300_RS02200		tandem lipoprotein	55	84	63	1517	1721	1382	2	1	303	340	231	5480	4132	3669	9	5	2.32193	1.83559e-16	1
	1568062	1566899		-	SAUSA300_RS03745	pabA	para-aminobenzoate synthase, glutamine amidotransferase, component II	90	128	149	2476	2614	3246	5	4	745	894	736	13438	10840	11691	34	20	2.32193	6.96109e-24	1
813245	813245	812604	812594	-	SAUSA300_RS07645		phiSLT ORF387-like protein	47	92	63	1306	1877	1374	1	1	422	524	432	7617	6361	6859	10	5	2.32193	1.2809e-51	1
1830666	1830666	1831130	1831231	+	SAUSA300_RS03940		hypothetical protein	349	767	724	9575	15655	15757	27	21	4594	5226	3675	82851	63350	58361	182	106	2.3356	5.94193e-30	3.86437e-29
327692	327692	326169	326109	-	SAUSA300_RS09085		hypothetical protein	462	396	371	12676	8089	8083	25	20	3287	3562	2492	59297	43182	39578	174	101	2.33628	1.40144e-30	9.24614e-30
2326105	2326105	2325236	2325216	-	SAUSA300_RS01470		hypothetical protein	1386	918	801	37981	18734	17444	19	16	6483	11294	7339	116921	136890	116541	143	81	2.33985	3.46991e-37	2.48707e-36
1121260	1121260	1120121	1120121	-	SAUSA300_RS11835		hypothetical protein	503	1441	1286	13799	29390	27991	35	27	6627	9888	7589	119522	119845	120505	240	137	2.34314	8.62864e-38	6.21716e-37
2070466	2070466	2070867	2070905	+	SAUSA300_RS05515		hypothetical protein	229	570	551	6293	11632	11993	11	8	2995	3575	2809	54022	43338	44615	71	41	2.35755	4.33959e-28	1
	567599	568606	568619	+	SAUSA300_RS10420		hypothetical protein	180	120	120	4949	2448	2631	10	8	835	1558	1026	15067	18891	16293	73	41	2.35755	2.73893e-33	1
1278885	1278885	1279235	1279247	+	SAUSA300_RS02725		ATP:guanido phosphotransferase	2589	5011	4064	70919	102177	88446	111	86	14613	43631	34260	263541	528811	543971	797	441	2.35837	3.27762e-32	2.23237e-31
2120175	2120136	2119876	2119609	-	SAUSA300_RS06295	rbfA	ribosome-binding factor A	1177	1514	1285	32253	30882	27971	109	86	9426	13050	8651	170007	158172	137362	770	442	2.36164	1.89546e-38	1.3766e-37
919083	919011	918769	918718	-	SAUSA300_RS10760		phiPVL ORF39-like protein	280	96	87	7676	1965	1911	17	14	1353	1417	957	24402	17175	15201	124	72	2.36257	6.2432e-31	4.149e-30
1356154	1356164	1356403	1356403	+	SAUSA300_RS04535		hypothetical protein	744	1892	1596	20379	38585	34737	168	128	10170	13284	8640	183420	161008	137194	1147	660	2.36632	5.94379e-39	4.35136e-38
1172043	1172043	1172474	1172481	+	SAUSA300_RS06720		hypothetical protein	137	212	183	3773	4333	3988	21	16	1441	1387	1075	26001	16820	17078	141	83	2.37504	1.10083e-31	7.38742e-31
1777472	1777385	1776084	1776049	-	SAUSA300_RS05815	mraZ	cell division protein MraZ	10927	17210	14230	299293	350873	309645	948	740	92329	145382	98181	1665130	1762021	1558898	6755	3847	2.37814	2.83561e-10	1.17457e-09
1765498	1765506	1766066	1766094	+	SAUSA300_RS08840	tig	trigger factor	15306	20841	18561	419220	424882	403905	406	319	121639	179431	133227	2193718	2174687	2115342	2897	1659	2.37869	1.06066e-12	4.81604e-12
2001080			2001004	-	SAUSA300_RS08785	tag	DNA-3-methyladenine glycosidase	1049	1002	988	28745	20433	21503	52	41	9709	7759	5755	175107	94042	91389	359	214	2.38391	1.94225e-38	1.40684e-37
2116531	2116517	2116032		-	SAUSA300_RS10050		Ile tRNA	17	50	59	487	1039	1301	16	12	248	452	296	4481	5481	4712	112	63	2.39232	2.50914e-101	3.01316e-100
2871841	2871832	2870453	2870387	-	SAUSA300_RS10745		phiPVL ORF044-like protein	142	53	59	3890	1095	1302	5	4	679	846	528	12257	10254	8395	36	21	2.39232	3.47509e-39	1
886680	886681	887064		+	SAUSA300_RS14690	trmE	tRNA modification GTPase TrmE	1312	2336	2336	35935	47640	50834	41	32	8996	22377	16599	162250	271207	263569	302	168	2.39232	1.86577e-32	1.27393e-31
885802	885817	886059		+	SAUSA300_RS04355		hypothetical protein	1313	928	852	35973	18930	18560	77	63	6596	11479	7766	118967	139133	123321	584	331	2.39341	1.27193e-40	9.54121e-40
1319653	1319653	1320891	1320900	+	SAUSA300_RS04340		putative transcriptional regulator	440	399	352	12051	8134	7673	47	38	2565	4401	2927	46261	53347	46477	353	200	2.39593	4.2966e-35	2.99341e-34
1121321	1121387	1121944	1122016	+	SAUSA300_RS06470		putative GTP-binding protein	1170	1279	1124	32056	26077	24465	27	22	8961	11345	8346	161616	137505	132528	200	116	2.39855	1.10256e-41	8.40892e-41
1599852	1599852	1600358	1600378	+	SAUSA300_RS05520		hypothetical protein	5402	8520	7191	147956	173702	156495	365	285	46963	72544	49894	846961	879232	792217	2637	1504	2.39977	2.43875e-24	1.45475e-23
2872679	2872582	2872445	2872445	-	SAUSA300_RS07895		hypothetical protein	139	194	144	3823	3956	3148	9	7	1297	1436	1049	23391	17405	16665	64	37	2.4021	4.55286e-36	1
2352940	2352939	2352541	2352517	-	SAUSA300_RS14700	rpmH	50S ribosomal protein L34	3942	6306	5524	107988	128575	120203	1105	861	27432	66222	37279	494727	802607	591907	8243	4563	2.4059	9.09335e-34	6.24e-33
419637	419645	419887	419909	+	SAUSA300_RS11985	rpsI	30S ribosomal protein S9	7753	9301	9051	212350	189618	196962	632	500	49906	98243	68298	900040	1190700	1084419	4713	2652	2.40708	1.78814e-15	8.6348e-15
2656367	2656263	2655391	2655378	-	SAUSA300_RS01950	rpsR	30S ribosomal protein S18	763	859	745	20898	17515	16232	94	74	4399	8767	6420	79338	106262	101946	700	394	2.4126	2.84309e-35	1.99089e-34
2819685	2819685	2820113	2820183	+	SAUSA300_RS13635		glyoxylase family protein	93	184	165	2555	3754	3598	4	3	893	1071	843	16108	12988	13386	27	16	2.41504	8.43656e-23	1
582673	582681	583373	583373	+	SAUSA300_RS14405		hypothetical protein	51	91	63	1410	1865	1390	4	3	459	556	429	8285	6740	6815	29	16	2.41504	3.89865e-53	1
1833015	1833015	1833461	1833461	+	SAUSA300_RS02800	rplA	50S ribosomal protein L1	12146	11737	12999	332673	239293	282871	514	411	83122	131338	93248	1499073	1591806	1480568	3857	2198	2.41898	3.64178e-10	1.50169e-09
2164336	2164335	2163901		-	SAUSA300_RS09105		OsmC/Ohr family protein	682	1439	1048	18691	29351	22817	68	52	8170	9704	6919	147343	117616	109859	481	279	2.42368	5.67233e-42	4.35037e-41
1088532	1088532	1089644	1089645	+	SAUSA300_RS11025		hypothetical protein	402	739	649	11022	15073	14127	39	30	4515	5443	4014	81441	65979	63734	279	161	2.42403	4.47094e-34	3.07574e-33
2491112	2491112	2490597	2490580	-	SAUSA300_RS05350	pdhA	pyruvate dehydrogenase E1 component, alpha subunit	29013	32386	33427	794620	660260	727365	823	653	276641	301169	193311	4989127	3650137	3069339	6019	3506	2.42467	4.73526e-08	1.76637e-07
1186216	1186239	1186856	1187009	+	SAUSA300_RS12795		acetyltransferase	100	241	260	2761	4919	5674	11	8	1880	1422	1021	33915	17242	16220	72	43	2.42626	3.17607e-33	1
1691311			1691253	-	SAUSA300_RS05885		hypothetical protein	3148	4532	4066	86235	92393	88480	183	144	28513	38789	28704	514224	470117	455757	1349	776	2.42999	1.45375e-36	1.03387e-35
838527	838576	839163	839278	+	predicted RNA	predicted RNA	-	178	599	443	4901	12214	9652	200	151	2316	4050	3366	41779	49096	53456	1433	815	2.43225	6.63899e-37	4.74609e-36
1925438	1925444	1925788	1925885	+	SAUSA300_RS04060	clpP	ATP-dependent Clp protease proteolytic subunit	5041	8092	6357	138068	164988	138344	320	250	32845	76974	54411	592363	932917	863932	2426	1354	2.43723	1.01066e-28	6.51104e-28
2850017	2850017	2850655	2850667	+	SAUSA300_RS09525		hypothetical protein	190	371	358	5215	7566	7808	25	19	210	3515	3808	3797	42609	60472	189	103	2.43857	2.02907e-30	1.33228e-29
1612335	1612335	1611316	1611301	-	SAUSA300_RS14575	pcp	pyrrolidone-carboxylate peptidase	221	180	188	6058	3682	4092	8	7	1534	1914	1409	27667	23200	22377	66	38	2.44057	1.55413e-34	1
583374			583383	+	SAUSA300_RS07955	malR	maltose operon transcriptional repressor	1299	824	865	35584	16801	18834	28	23	226	15154	12425	4085	183674	197294	236	125	2.44222	3.68868e-44	2.89387e-43
195997	196328	197068	197068	+	predicted RNA	predicted RNA	-	32	48	42	881	994	918	119	93	270	414	336	4873	5020	5345	887	507	2.44668	1.0784e-115	1.34824e-114
1021330	1021330	1021506	1021520	+	SAUSA300_RS00915		hypothetical protein	253	298	296	6944	6091	6453	11	8	1701	2859	2065	30678	34653	32797	77	44	2.45943	1.08021e-27	1
	1924933	1925403	1925433	+	SAUSA300_RS05000		hypothetical protein	566	1568	1333	15528	31979	29024	189	144	7100	12599	8943	128045	152705	142004	1405	796	2.4667	3.01473e-47	2.41355e-46
1606675	1606675	1605755	1605728	-	SAUSA300_RS09520		hypothetical protein	519	977	950	14230	19920	20674	50	38	521	9938	10665	9398	120455	169341	389	211	2.47317	1.8256e-38	1.32939e-37
2626306	2626250	2624916	2624906	-	SAUSA300_RS07935		ribonuclease Z	1101	1392	1447	30179	28393	31500	41	32	9806	13510	9831	176863	163748	156094	312	179	2.48382	4.69716e-46	3.72777e-45
2377128	2377128	2377991	2378011	+	SAUSA300_RS13505		putative cell wall surface anchor family protein	408	301	237	11192	6139	5161	6	5	2542	3020	2025	45851	36607	32165	49	28	2.48543	3.24784e-30	1
1213585	1213585	1214073		+	SAUSA300_RS12185	glcU	glucose uptake protein	650	756	760	17819	15428	16539	24	19	6086	7431	4955	109763	90065	78674	185	107	2.49354	1.53893e-38	1.12362e-37
1021521	1021521	1022123	1022142	+	SAUSA300_RS06000	def	peptide deformylase	1024	1540	1465	28046	31407	31887	79	62	10477	13321	10282	188950	161450	163264	605	350	2.49701	4.27654e-48	3.49769e-47
2730255	2730255	2729533	2729459	-	SAUSA300_RS05005		hypothetical protein	1579	3327	3101	43246	67833	67478	128	98	16658	31283	20358	300427	379155	323254	984	554	2.49903	1.02219e-37	7.3458e-37
895622			895676	+	SAUSA300_RS14025		hypothetical protein	235	377	333	6438	7696	7262	12	9	2104	3282	2195	37961	39780	34857	91	51	2.5025	5.8075e-32	3.91649e-31
886388			886468	+	predicted RNA	predicted RNA	-	56	316	257	1559	6448	5597	110	82	1383	2249	1559	24947	27261	24762	820	466	2.50663	1.2389e-41	9.42251e-41
1319542	1319541	1319065	1319053	-	predicted RNA	predicted RNA	-	726	796	673	19905	16231	14651	262	209	4918	8670	6000	88696	105082	95276	2101	1189	2.50817	1.48474e-40	1.10769e-39
2663997	2663934	2663314	2663295	-	SAUSA300_RS06465		glutathione peroxidase	845	1391	1251	23148	28369	27232	70	55	10967	10740	7659	197790	130171	121616	534	314	2.51326	2.59561e-51	2.20024e-50
1831286	1831374	1831976	1831995	+	SAUSA300_RS13680	srtA	sortase	712	1991	1715	19518	40604	37328	68	52	11799	14611	10885	212795	177087	172834	521	302	2.53797	1.34352e-50	1.12494e-49
1086435	1086338	1086120		-	SAUSA300_RS09090	rpsD	30S ribosomal protein S4	7676	8325	8049	210252	169720	175164	385	306	65258	87861	62080	1176919	1064874	985691	3100	1784	2.54351	6.53622e-24	3.87363e-23
1211967	1211967	1212920	1212979	+	SAUSA300_RS05330		hypothetical protein	1973	4061	3682	54044	82808	80121	429	330	24665	34649	25170	444826	419949	399657	3351	1924	2.54357	4.45601e-40	3.29745e-39
2728988	2729072	2729347	2729417	+	SAUSA300_RS05990		putative lipoprotein	579	601	509	15861	12255	11089	17	13	4321	6212	4068	77941	75292	64605	132	76	2.54749	2.00702e-39	1.47721e-38
2483093	2483093	2483536		+	SAUSA300_RS14020		hypothetical protein	572	939	734	15668	19157	15991	78	61	5426	8428	6094	97871	102155	96762	627	358	2.55308	4.62355e-43	3.58619e-42
1185345	1185409	1186215	1186215	+	SAUSA300_RS12765		hypothetical protein	832	1818	1682	22808	37067	36611	94	72	8488	17841	12321	153082	216241	195643	756	424	2.558	2.6437e-52	2.26202e-51
1333674	1333674	1333871	1333871	+	SAUSA300_RS05880		hypothetical protein	822	1269	1047	22531	25878	22799	37	29	8098	11162	8384	146045	135283	133124	297	171	2.55987	2.27909e-52	1.96231e-51
720868	720869	721630		+	SAUSA300_RS06590		hypothetical protein	64	165	94	1771	3373	2050	15	12	995	1015	762	17960	12302	12111	121	71	2.56478	3.22123e-52	2.74758e-51
633278	633278	634654	634654	+	SAUSA300_RS03470		ABC transporter ATP-binding protein	1689	1037	990	46264	21149	21556	47	38	9859	14215	10543	177811	172286	167404	394	226	2.57225	2.38622e-52	2.04811e-51
	1425696	1425295		-	SAUSA300_RS02985		putative substrate--CoA ligase	154	239	256	4218	4886	5581	4	3	1386	2181	1571	25007	26438	24949	32	18	2.58496	2.56675e-31	1
	1568847	1568074		-	SAUSA300_RS07030		hypothetical protein	14	38	24	406	786	525	1	1	130	185	177	2344	2244	2812	10	6	2.58496	1.14337e-90	1
2405188	2405188	2404298	2404298	-	SAUSA300_RS07650		phiSLT ORF257-like protein prophage protease	39	35	39	1077	721	856	1	1	326	377	309	5890	4574	4913	11	6	2.58496	1.27315e-136	1
593267	593354	593767	593818	+	SAUSA300_RS12350		putative urea transporter	49	65	52	1366	1343	1131	1	1	447	416	273	8075	5045	4342	11	6	2.58496	1.27217e-53	1
2299070	2299035	2298031	2298008	-	SAUSA300_RS02835	rpsL	30S ribosomal protein S12	20978	21695	20965	574559	442296	456194	1486	1186	147767	264473	187199	2664924	3205376	2972306	12579	7119	2.58557	2.11893e-17	1.09465e-16
582568			582672	+	SAUSA300_RS11705		ATP-binding Mrp/Nbp35 family protein	2673	3313	3480	73218	67560	75744	91	71	27812	32073	25394	501583	388727	403199	737	429	2.59509	2.88798e-42	2.2274e-41
627409	627403	626738	626737	-	predicted RNA	predicted RNA	-	2917	7627	6527	79898	155506	142027	1572	1198	40645	64229	48999	733025	778453	778003	12731	7268	2.60093	9.26705e-44	7.20829e-43
2353478	2353390	2352953	2352942	-	SAUSA300_RS02945		hypothetical protein	861	1502	1514	23601	30629	32955	56	43	9940	13773	11529	179279	166927	183054	459	264	2.61813	4.30003e-58	3.82256e-57
1136576	1136576	1135638	1135638	-	SAUSA300_RS11990	rplM	50S ribosomal protein L13	9387	14509	12836	257091	295794	279326	810	633	89122	145753	109949	1607293	1766517	1745750	6839	3896	2.62172	1.49188e-13	6.89996e-13
1776022	1775933	1774671	1774649	-	SAUSA300_RS05595	rnhC	ribonuclease HIII	398	530	508	10906	10814	11063	14	11	4263	4844	3529	76886	58713	56041	116	68	2.62803	3.22018e-45	2.54822e-44
2456518	2456518	2457171	2457216	+	SAUSA300_RS08835	clpX	ATP-dependent protease ATP-binding subunit ClpX	5240	7114	6479	143527	145038	140982	144	113	52302	69942	54339	943255	847695	862787	1214	700	2.63103	1.53653e-40	1.14321e-39
2119607	2119607	2117652	2117652	-	SAUSA300_RS12620		hypothetical protein	358	532	420	9823	10863	9139	19	15	4364	4315	3324	78715	52302	52779	159	93	2.63227	1.85538e-52	1.60254e-51
1241487	1241487	1241837	1241899	+	SAUSA300_RS10755		phiPVL ORF41-like protein	1177	627	486	32261	12796	10577	11	9	7462	8647	5894	134582	104806	93583	97	56	2.63743	4.26672e-48	3.49769e-47
893348	893372	894340	894340	+	SAUSA300_RS06135	rplS	50S ribosomal protein L19	3403	6690	6285	93224	136399	136763	451	347	42047	67513	44124	758312	818257	700591	3804	2162	2.63936	1.41032e-47	1.13908e-46
1118317	1118317	1118571	1118665	+	SAUSA300_RS04390		hypothetical protein	771	1602	1529	21121	32675	33271	38	29	9614	15475	10567	173384	187555	167793	319	181	2.64186	2.35211e-58	2.09775e-57
1720052	1720052	1719129	1719118	-	SAUSA300_RS05495		hypothetical protein	136	315	233	3732	6423	5084	25	19	2234	2133	1603	40293	25858	25461	203	119	2.64689	3.82633e-42	2.94284e-41
1508020	1508020	1507679	1507628	-	SAUSA300_RS08560		U32 family peptidase	1075	1972	1904	29452	40210	41451	51	40	13444	18726	14634	242471	226960	232364	440	253	2.66107	6.72331e-59	6.03555e-58
1736062	1735644	1734871	1734824	-	SAUSA300_RS07320		hypothetical protein	369	963	869	10114	19652	18930	62	47	5815	8492	6259	104887	102926	99392	522	299	2.66941	1.28623e-50	1.08027e-49
1648032	1648032	1648418	1648439	+	SAUSA300_RS08635		hypothetical protein	1377	2522	2573	37730	51426	56008	80	62	16883	25977	18859	304494	314840	299440	692	395	2.67151	2.78885e-51	2.35675e-50
1102356	1102356	1101742	1101721	-	SAUSA300_RS08160		hypothetical protein	1367	1894	1723	37460	38630	37513	124	97	15154	19784	12987	273312	239786	206218	1075	619	2.67388	7.54241e-59	6.74873e-58
1924767	1924777	1924932		+	SAUSA300_RS05415		hypothetical protein	2161	3348	2918	59192	68261	63503	132	103	27588	30549	21917	497542	370253	348005	1130	658	2.67544	2.29642e-49	1.89385e-48
1087458	1087370	1086819	1086815	-	SAUSA300_1741		putative lipoprotein	115	200	221	3160	4084	4822	33	25	119	2533	2657	2159	30702	42195	295	160	2.67807	5.78907e-54	5.04792e-53
	886052	886324	886329	+	SAUSA300_RS05340	def	peptide deformylase	612	1413	1349	16775	28821	29359	59	45	10658	12597	8504	192219	152682	135038	499	289	2.68307	1.29386e-66	1.23435e-65
2786606	2786592	2786065	2786034	-	SAUSA300_RS04345		pathogenicity island protein	1602	1528	1367	43900	31158	29756	159	127	11646	20218	13613	210041	245045	216145	1447	819	2.68903	1.81679e-62	1.66925e-61
2075253	2075262	2075825	2075839	+	SAUSA300_RS14315	isaB	immunodominant antigen B	4663	9950	6430	127729	202855	139921	385	297	69312	78442	52969	1250015	950713	841037	3302	1920	2.69257	1.59873e-39	1.17987e-38
2235420	2235333	2234734		-	SAUSA300_RS10450		hypothetical protein	4093	10793	8569	112110	220043	186463	402	306	81523	82381	56197	1470244	998455	892287	3390	1986	2.69826	1.10698e-35	7.81162e-35
419084	419090	419593	419635	+	SAUSA300_RS11415	tdk	thymidine kinase	1345	1928	1869	36838	39312	40689	82	64	13982	21063	15291	252164	255282	242792	728	416	2.70044	8.86003e-60	8.0062e-59
2242507	2242507	2243028	2243062	+	SAUSA300_RS01945	ssb	single-strand binding protein	5310	7806	7183	145430	159143	156312	389	304	49487	89147	64166	892479	1080459	1018809	3495	1978	2.7019	5.54526e-41	4.18262e-40
873731	873731	874447	874447	+	SAUSA300_RS11450		hypothetical protein	568	488	462	15573	9956	10072	28	22	4882	6211	4074	88047	75280	64686	252	145	2.72048	2.48436e-56	2.19425e-55
2208288	2208288	2207995	2207995	-	SAUSA300_RS04250	aroD	3-dehydroquinate dehydratase	169	214	220	4650	4367	4798	8	6	1952	2144	1654	35218	25993	26270	69	40	2.73697	2.85209e-53	1
1691943	1691938	1691312	1691312	-	SAUSA300_RS11240		hypothetical protein	178	489	295	4884	9979	6432	31	24	3583	3393	2268	64632	41130	36019	273	160	2.73697	6.70523e-55	5.86547e-54
2668319	2668045	2667002	2667002	-	SAUSA300_RS08400	grpE	heat shock protein GrpE	1669	3289	2683	45710	67061	58385	117	90	17603	32965	26070	317467	399539	413943	1061	601	2.73937	1.36547e-55	1.20083e-54
2371449	2371353	2371045	2371045	-	SAUSA300_RS13710		perfringolysin O regulator protein	983	1346	1459	26933	27459	31753	35	27	9302	16182	12892	167758	196125	204698	319	181	2.74496	6.86416e-71	6.78486e-70
779279	779356	781239	781241	+	SAUSA300_RS12155	rpsJ	30S ribosomal protein S10	4015	4084	3967	109968	83272	86330	377	301	39979	49579	35865	721015	600898	569460	3526	2040	2.76073	5.16208e-62	4.71126e-61
2356900	2356900	2356091		-	SAUSA300_RS03785		ABC transporter ATP-binding protein	2940	5300	5432	80532	108060	118206	70	54	39683	56195	43933	715678	681086	697570	644	370	2.77649	4.0292e-65	3.77806e-64
2864438	2864456	2864683		+	SAUSA300_RS12010	cbiO	cobalt transporter ATP-binding subunit	575	811	864	15771	16538	18819	26	21	7174	9413	7123	129388	114084	113106	254	146	2.79751	2.41523e-65	2.27247e-64
327963	327963	328616	328616	+	SAUSA300_RS14655		cold shock protein	2635	10454	9977	72179	213130	217108	978	734	38876	120207	85332	701127	1456900	1354892	9313	5135	2.80651	6.354e-44	4.95648e-43
503651			503743	+	SAUSA300_RS01475		hypothetical protein	45	64	47	1244	1322	1040	2	1	281	473	251	5070	5739	3991	13	7	2.80735	3.99277e-45	1
1031235	1031235	1030945	1030737	-	SAUSA300_RS02390		Ser tRNA	7	5	4	191	118	94	1	1	37	56	39	670	688	631	12	7	2.80735	1.82517e-66	1
1542155	1542008	1541463	1541436	-	SAUSA300_0942		hypothetical protein	50	117	78	1377	2397	1716	8	6	704	1093	690	12709	13251	10962	74	42	2.80735	3.92841e-96	1
2121215	2121009	2120689	2120688	-	SAUSA300_RS07505		hypothetical protein	593	1880	1779	16243	38335	38717	75	56	13242	16322	13003	238821	197824	206463	677	392	2.80735	6.32933e-77	6.58924e-76
2156610	2156610	2155531	2155472	-	SAUSA300_RS10775		hypothetical protein	287	138	113	7877	2833	2470	16	13	2146	2182	1469	38703	26454	23334	156	91	2.80735	4.86452e-65	4.54575e-64
2656871	2656871	2656437	2656368	-	SAUSA300_RS10985		hypothetical protein	130	84	87	3567	1722	1905	2	2	984	1266	871	17760	15352	13833	25	14	2.80735	1.49046e-66	1
2689785	2689785	2689558		-	SAUSA300_RS13640		MarR family transcriptional regulator	112	174	167	3093	3558	3646	10	7	1535	1653	1051	27694	20037	16688	84	49	2.80735	1.36398e-55	1.20083e-54
	2724027	2722708		-	SAUSA300_RS13820	feoA	ferrous iron transport protein A	18	18	16	517	377	369	2	1	120	125	93	2172	1520	1478	12	7	2.80735	2.60073e-67	1
310660	310660	309956	309955	-	SAUSA300_RS13985		transporter gate domain-containing protein	72	133	145	1972	2725	3156	2	1	518	736	596	9350	8929	9473	12	7	2.80735	1.80429e-14	1
936420	936420	937547	937547	+	SAUSA300_RS01375		GntR family transcriptional regulator	1934	2472	2466	52982	50403	53668	94	74	4338	40088	33994	78246	485871	539752	966	521	2.81569	2.06632e-65	1.9509e-64
1779877	1779849	1779649	1779637	-	SAUSA300_RS04635		NADH-dependent flavin oxidoreductase	718	1018	992	19675	20768	21604	23	18	12111	9356	6505	218424	113398	103296	215	128	2.83007	9.61023e-76	9.89204e-75
418685	418773	419069	419083	+	SAUSA300_RS08870	rpmI	50S ribosomal protein L35	3922	5491	4969	107434	111945	108142	691	543	39121	69507	49287	705549	842426	782570	6825	3864	2.83107	1.60332e-72	1.59632e-71
2122387	2122239	2121487	2121466	-	SAUSA300_RS01940	rpsF	30S ribosomal protein S6	3549	5533	5012	97200	112812	109081	458	358	39672	66351	47962	715485	804169	761530	4504	2560	2.83811	2.33676e-73	2.36964e-72
2491328	2491405	2492307	2492307	+	SAUSA300_RS10785		phi77 ORF014-like protein, phage anti-repressor protein	1096	416	425	30020	8481	9256	24	21	8533	8069	5778	153904	97795	91746	258	152	2.85561	1.52585e-68	1.48148e-67
2499456	2499456	2499839	2499863	+	SAUSA300_RS12800		putative zinc-binding dehydrogenase	592	1022	953	16226	20835	20758	27	21	9066	10588	7698	163519	128330	122230	263	152	2.85561	3.14683e-75	3.22698e-74
921118	921124	921483	921549	+	SAUSA300_RS12850		hypothetical protein	437	934	762	11985	19052	16589	53	41	769	12935	10886	13886	156774	172857	556	298	2.86162	8.92746e-69	8.69872e-68
1617285	1617275	1616295	1616281	-	SAUSA300_RS04555		hypothetical protein	903	912	808	24734	18608	17590	70	56	9689	11704	7979	174752	141851	126699	708	410	2.87213	2.01133e-81	2.16812e-80
1299661	1299661	1299446	1299440	-	SAUSA300_RS07985		hypothetical protein	1427	1886	1624	39089	38459	35339	48	38	16068	21974	16733	289783	266324	265691	485	279	2.87619	2.05932e-81	2.21114e-80
1664562	1664535	1663936	1663934	-	SAUSA300_RS06380		hypothetical protein	339	1300	973	9295	26502	21172	116	87	10826	9658	6414	195243	117062	101852	1081	639	2.87673	3.88994e-77	4.06514e-76
2251389	2251389	2250205		-	SAUSA300_RS08260		Fe/Mn family superoxide dismutase	18036	21336	18277	493977	434986	397709	929	737	198290	268438	185862	3576094	3253434	2951078	9449	5433	2.88201	1.58126e-29	1.02595e-28
1118963	1118963	1118574	1118505	-	SAUSA300_RS11490		putative peptidase	313	286	276	8592	5835	6007	7	5	2795	3363	2580	50423	40767	40971	64	37	2.88753	1.28184e-50	1
1043440	1043440	1042430	1042417	-	SAUSA300_RS05500		hypothetical protein	199	208	198	5451	4251	4312	15	11	2268	2359	1676	40918	28591	26612	140	82	2.89812	8.00317e-63	7.378e-62
2247009	2247009	2247812	2247820	+	SAUSA300_RS05120		hypothetical protein	449	1070	882	12320	21829	19202	22	17	7683	10370	7652	138573	125687	121502	220	127	2.90122	1.57422e-72	1.57308e-71
865404	865404	865874	865960	+	SAUSA300_RS11475	coaA	pantothenate kinase	705	1125	1139	19309	22937	24804	35	27	8551	14043	10363	154214	170208	164543	356	202	2.90332	4.49763e-87	4.96553e-86
770021	770021	769437	769436	-	SAUSA300_RS04180		hypothetical protein	45	56	41	1236	1147	901	2	2	421	634	424	7598	7688	6744	27	15	2.90689	3.29617e-165	1
886469	886476	886679	886679	+	SAUSA300_RS03725		hypothetical protein	469	1276	1142	12854	26027	24853	47	36	9256	12715	9836	166934	154113	156179	472	271	2.91222	3.99244e-90	4.49848e-89
1924716			1924765	+	SAUSA300_RS04350		hypothetical protein	233	272	282	6405	5558	6152	37	29	2257	4101	2759	40713	49710	43806	388	219	2.91681	1.17128e-66	1.12131e-65
	1508684	1508025	1508021	-	predicted RNA	predicted RNA	-	36	144	110	989	2936	2395	56	42	75	1607	1693	1363	19484	26894	586	318	2.92057	1.53893e-110	1.89802e-109
1780480	1780405	1779878	1779878	-	SAUSA300_RS07325	nth	endonuclease III	636	1516	1422	17445	30919	30948	52	40	11910	15800	12441	214795	191504	197549	528	304	2.926	2.10322e-100	2.50375e-99
630185	630185	630832	630850	+	SAUSA300_RS08875	infC	translation initiation factor IF-3	5444	7492	6681	149112	152747	145387	359	282	59172	100923	71291	1067158	1223183	1131948	3807	2160	2.93726	2.69316e-62	2.46618e-61
2344242	2344242	2343538	2343437	-	SAUSA300_RS02970		HAD family hydrolase	117	237	244	3210	4838	5309	8	6	1855	2526	1623	33465	30615	25778	80	46	2.9386	1.23496e-65	1
2848909	2848909	2849865	2849865	+	SAUSA300_RS11935	budA	alpha-acetolactate decarboxylase	96	117	123	2643	2396	2686	4	3	1625	891	549	29306	10809	8725	37	23	2.9386	2.79537e-62	1
2207994	2207983	2207774	2207656	-	SAUSA300_RS14570		hypothetical protein	292	530	457	8001	10806	9963	12	10	4696	5944	4216	84694	72040	66949	134	77	2.94486	1.67588e-90	1.8961e-89
876755	876756	877634	877697	+	SAUSA300_RS11235		hypothetical protein	155	326	269	4248	6651	5854	34	26	3070	3115	2169	55374	37754	34446	345	202	2.95777	1.2193e-69	1.19657e-68
1018925			1018851	-	SAUSA300_RS04280		hypothetical protein	1983	2340	2003	54332	47724	43584	69	55	22549	28137	24128	406674	341022	383098	739	428	2.96011	4.3878e-82	4.74854e-81
285729	285729	284200	284180	-	SAUSA300_RS04980		Asn tRNA	21	17	26	592	353	569	8	6	257	284	159	4642	3447	2527	81	47	2.96963	3.58927e-271	1
308711	308711	309154		+	SAUSA300_RS01260		PTS system, IIBC components	170	165	165	4675	3370	3610	3	2	1012	2298	1757	18262	27857	27905	28	16	3	1.17262e-56	1
2463334	2463346	2464554	2464554	+	SAUSA300_RS01365		murein hydrolase regulator LrgA	1057	267	213	28971	5453	4656	33	29	175	11998	10182	3156	145419	161675	437	232	3	9.17105e-91	1.04192e-89
2626941	2626912	2626556	2626556	-	SAUSA300_RS12660	gltS	sodium/glutamate symporter	634	961	890	17375	19604	19381	19	15	2704	15934	12400	48768	193129	196887	223	120	3	9.09334e-90	1.02039e-88
1779614	1779602	1779246	1779222	-	SAUSA300_RS13510	sarT	accessory regulator T	27	55	51	745	1140	1121	3	2	439	419	283	7928	5086	4498	27	16	3	3.92943e-126	1
1707382	1707382	1706696	1706686	-	SAUSA300_RS08865	rplT	50S ribosomal protein L20	2585	2728	2779	70815	55632	60489	219	174	24054	47123	31359	433811	571134	497919	2495	1403	3.01136	6.72338e-85	7.33411e-84
2671896	2671896	2671486	2671445	-	SAUSA300_RS08490	mtnN	5'-methylthioadenosine/S-adenosylhomocysteine nucleosidase	1001	1069	1012	27432	21808	22027	43	34	10941	15900	11365	197330	192716	180450	483	276	3.02106	7.8044e-111	9.66898e-110
2120532	2120436	2120176	2120176	-	SAUSA300_RS13735		hypothetical protein	154	355	317	4227	7242	6902	19	14	3676	3133	2291	66295	37977	36390	192	114	3.02554	3.33851e-72	3.3119e-71
493161	493137	492868	492765	-	SAUSA300_RS10765		hypothetical protein	114	56	53	3132	1160	1162	8	6	898	982	678	16198	11903	10778	85	49	3.02975	1.46242e-111	1.82004e-110
1779636			1779615	-	SAUSA300_RS02350		hypothetical protein	131	364	308	3596	7425	6706	28	21	3169	3506	2522	57168	42502	40044	295	172	3.03395	1.53227e-76	1.58315e-75
2735790	2735790	2736650	2736654	+	predicted RNA	predicted RNA	-	213	460	356	5838	9391	7756	452	348	3134	5644	4027	56523	68409	63941	5057	2861	3.03936	2.19738e-93	2.50684e-92
758921	758921	760879	760942	+	SAUSA300_RS14065	panE	2-dehydropantoate 2-reductase	641	737	755	17565	15034	16444	23	18	8541	10776	6707	154047	130612	106493	262	151	3.06848	1.54514e-87	1.71279e-86
876578	876641	876754	876754	+	SAUSA300_RS03675	fruA	fructose specific permease	1338	1141	1098	36663	23264	23894	17	14	2620	22475	23844	47256	272394	378589	217	118	3.07529	1.45926e-123	1.84122e-122
1150660	1150660	1150989	1150999	+	SAUSA300_RS04275		hypothetical protein	227	614	423	6220	12531	9204	107	81	5168	5193	4996	93212	62945	79336	1170	688	3.08641	6.8232e-108	8.34014e-107
2155471	2155471	2155247	2155247	-	SAUSA300_RS05670		fibrinogen-binding protein	1729	3227	3034	47355	65807	66026	234	180	24513	48589	30425	442085	588901	483089	2725	1529	3.08652	1.00782e-96	1.17422e-95
2405463	2405463	2405765	2405765	+	SAUSA300_RS10980		hypothetical protein	38	28	17	1049	578	374	3	2	225	370	223	4070	4490	3546	31	17	3.08746	1.28588e-177	1
1731211	1731211	1732224	1732252	+	SAUSA300_RS12355	ureA	urease subunit gamma	39	34	22	1080	704	479	3	2	503	261	227	9080	3171	3610	28	17	3.08746	6.60554e-226	1
840210			840286	+	SAUSA300_RS08610		luciferase family protein	232	269	255	6370	5491	5550	7	5	2755	3467	2603	49688	42024	41336	75	43	3.10434	4.56408e-71	1
1260680	1260766	1261533	1261533	+	predicted RNA	predicted RNA	antisense: SAUSA300_RS04065	259	265	170	7096	5414	3702	87	70	1555	4462	3599	28058	54080	57156	1085	603	3.10673	4.71619e-94	5.4029e-93
195474	195474	195986	195992	+	SAUSA300_RS06220	rpsB	30S ribosomal protein S2	5940	12852	11356	162699	262026	247124	379	291	121450	145914	114775	2190320	1768467	1822376	4322	2509	3.10802	8.1661e-35	5.67482e-34
1720780	1720693	1720055	1720053	-	SAUSA300_RS00910		hypothetical protein	475	367	386	13032	7481	8402	23	18	4997	6731	4491	90124	81588	71309	274	157	3.1247	7.50482e-109	9.21444e-108
47520	47520	45892	45892	-	SAUSA300_RS08565		O-methyltransferase family protein	295	746	688	8089	15212	14977	26	19	6171	8622	6475	111292	104500	102815	289	166	3.12711	1.64843e-102	1.99708e-101
482953	482953	482537	482537	-	SAUSA300_RS00200	ccrB	cassette chromosome recombinase B	463	878	808	12707	17903	17591	12	9	8010	10582	7926	144469	128252	125855	141	81	3.16993	1.04853e-94	1.21134e-93
484892	484892	486229	486229	+	SAUSA300_0428		hypothetical protein	37	16	22	1018	336	496	1	1	234	306	252	4233	3719	4004	16	9	3.16993	1.82864e-227	1
	1890073	1890636	1890704	+	SAUSA300_RS02315		sodium dependent transporter	84	98	112	2318	2003	2449	2	1	511	1261	952	9226	15293	15125	17	9	3.16993	3.36073e-54	1
2044249	2044249	2043947	2043947	-	SAUSA300_RS09320		hypothetical protein	450	473	472	12351	9652	10285	23	19	4764	8572	6577	85916	103898	104433	306	173	3.1867	1.66797e-128	2.12414e-127
1997483			1997408	-	SAUSA300_RS10300	gatC	aspartyl/glutamyl-tRNA amidotransferase subunit C	1208	1719	1626	33104	35063	35392	145	113	20177	24640	17355	363897	298639	275568	1782	1032	3.19105	8.6598e-142	1.16228e-140
567121	567121	567609		+	SAUSA300_RS10025		Thr tRNA	29	60	70	811	1224	1542	20	15	714	833	543	12885	10096	8634	239	138	3.20163	1.7796e-286	3.10354e-285
2405766	2405779	2406189		+	SAUSA300_RS02720		hypothetical protein	1335	1866	1689	36563	38054	36761	96	75	11376	33717	25246	205163	408655	400854	1249	691	3.20372	2.68393e-138	3.55004e-137
497221	497221	496337	496260	-	SAUSA300_RS12360	ureB	urease subunit beta	97	96	67	2676	1957	1470	6	4	1465	765	663	26428	9282	10536	61	37	3.20945	1.90605e-113	1
1692953	1692947	1691970	1691944	-	SAUSA300_RS02375	gltC	LysR family regulatory protein	122	192	146	3355	3919	3194	5	3	1534	1972	1442	27667	23911	22897	48	28	3.22239	2.81396e-74	1
1151387			1151483	+	SAUSA300_RS08405	hrcA	heat-inducible transcription repressor HrcA	2309	4337	3501	63242	88433	76185	100	77	25039	70675	51517	451586	856578	817972	1307	724	3.23306	1.4504e-119	1.82165e-118
2402713	2402713	2401805	2401777	-	predicted RNA	predicted RNA	antisense: SAUSA300_RS05680	412	402	363	11304	8211	7903	117	94	3292	9042	6146	59374	109595	97585	1655	915	3.28304	2.00309e-149	2.75601e-148
592977	593002	593256	593265	+	SAUSA300_RS12340		iron compound ABC transporter iron compound-binding protein	431	678	517	11830	13822	11258	17	13	7718	9105	6365	139200	110353	101075	221	128	3.29956	5.79697e-141	7.70491e-140
627779	627779	627417	627412	-	SAUSA300_RS02830		putative ribosomal protein L7Ae-like	1231	1265	1332	33730	25806	28998	145	115	14463	27448	18460	260838	332674	293114	2056	1158	3.33193	8.26983e-188	1.22393e-186
1355930			1355962	+	SAUSA300_RS02950		hypothetical protein	632	912	985	17319	18593	21440	67	52	11535	16033	11869	208043	194319	188457	943	542	3.38171	3.62671e-175	5.19891e-174
1456351	1456351	1456752	1456752	+	predicted RNA	predicted RNA	-	35	83	64	970	1702	1399	53	41	771	1255	850	13913	15219	13496	757	430	3.39064	0	0
2526044	2526044	2525508	2525484	-	SAUSA300_RS07230		putative cell wall enzyme EbsB	22	138	92	603	2831	2022	6	4	1276	1309	943	23027	15871	14973	76	44	3.45943	9.07627e-243	1
582051	582051	582473	582534	+	SAUSA300_RS12960		hypothetical protein	58	140	110	1592	2862	2412	5	4	1591	1800	1338	28700	21820	21247	76	44	3.45943	1.07362e-209	1
1509360	1509360	1508674		-	SAUSA300_RS02795	rplK	50S ribosomal protein L11	8316	9590	10204	227774	195508	222041	642	508	138383	200478	140731	2495688	2429766	2234490	9850	5642	3.47331	5.42411e-67	5.2293e-66
1358708	1358745	1359032	1359050	+	SAUSA300_RS07330		putative DNA replication protein DnaD	403	1435	1282	11055	29256	27916	43	33	16675	18729	15011	300735	226998	238350	637	371	3.49088	9.96782e-243	1.6149e-241
2639306	2639298	2637745	2637739	-	SAUSA300_RS06730		hypothetical protein	2995	3749	2978	82047	76436	64816	326	258	63116	60087	42041	1138274	728256	667528	4984	2932	3.50644	1.4015e-187	2.06307e-186
2730609	2730609	2731058	2731112	+	SAUSA300_RS13550	gntK	gluconate kinase	362	371	396	9922	7576	8625	7	5	221	7898	10861	4002	95728	172447	106	58	3.53605	2.62566e-172	3.74431e-171
2471695	2471684	2469753	2469725	-	SAUSA300_RS14030		hypothetical protein	581	800	824	15937	16320	17932	47	37	11276	16879	10954	203362	204576	173933	755	431	3.54209	1.5233e-214	2.34315e-213
804072	804072	803554	803549	-	SAUSA300_RS12695		multidrug resistance protein B, drug resistance transporter	268	330	337	7356	6740	7344	4	3	4460	5312	3692	80438	64389	58631	60	35	3.54432	2.11053e-127	1
1300760	1300772	1302532		+	SAUSA300_RS03895		hypothetical protein	68	130	114	1887	2669	2501	5	4	1552	1962	1359	28001	23780	21587	81	47	3.55459	2.90324e-205	1
1031355	1031379	1031876	1032633	+	SAUSA300_RS06390		pyruvate ferredoxin oxidoreductase, alpha subunit	1942	1833	1760	53207	37374	38310	30	24	30064	38465	30437	542201	466199	483274	488	282	3.55459	7.76559e-217	1.20808e-215
246161	246161	247258	247258	+	SAUSA300_RS05070		acetyltransferase	177	481	517	4851	9816	11249	22	17	6809	7052	5711	122802	85474	90679	341	200	3.55639	1.08292e-219	1.71389e-218
2272681	2272681	2274219	2274240	+	SAUSA300_RS01095		putative maltose ABC transporter ATP-binding protein	137	90	102	3774	1840	2221	2	2	111	2870	2805	2014	34795	44537	45	24	3.58496	8.14751e-199	1
2123288	2123288	2122839	2122631	-	SAUSA300_RS11605	mtlF	PTS system, mannitol specific IIBC component	442	471	479	12112	9618	10435	8	6	719	11732	11421	12968	142199	181354	134	72	3.58496	4.94017e-178	7.11905e-177
311616	311616	313052	313110	+	SAUSA300_1968		putative phage transcriptional regulator	173	118	89	4757	2406	1944	8	6	2790	2144	1417	50330	25990	22500	122	73	3.60486	5.45594e-208	8.29909e-207
2871914			2871844	-	SAUSA300_RS01385	bglA	6-phospho-beta-glucosidase	255	238	225	6999	4852	4904	4	3	593	4637	5841	10705	56204	92754	66	37	3.62449	1.74977e-117	1
2181212			2181139	-	predicted RNA	predicted RNA	-	75	131	146	2073	2670	3187	48	37	1335	3105	2256	24080	37642	35823	819	457	3.6266	1.63106e-293	2.88119e-292
920875	920875	921111	921116	+	SAUSA300_RS11100		Gly tRNA	17	32	36	492	656	799	11	8	682	444	271	12308	5381	4313	164	99	3.62936	0	0
1018848			1018760	-	SAUSA300_RS04550		hypothetical protein	380	727	756	10424	14835	16468	76	58	11342	13193	9516	204553	159903	151106	1248	725	3.64386	6.39992e-248	1.04928e-246
1540971	1541133	1541357	1541396	+	SAUSA300_RS04975		Ser tRNA	7	4	4	210	82	87	1	1	87	100	53	1576	1221	843	23	13	3.70044	7.41392e-288	1
2181317			2181232	-	SAUSA300_RS07500		ferredoxin	501	747	631	13741	15240	13751	80	63	9761	17241	10636	176044	208970	168882	1453	820	3.7022	2.72095e-274	4.59874e-273
1261543			1261618	+	SAUSA300_RS11105		Leu tRNA	30	74	81	832	1517	1775	20	15	1458	1100	697	26296	13335	11070	328	196	3.70782	0	0
1151698			1151708	+	predicted RNA	predicted RNA	-	140	475	402	3858	9687	8766	129	97	5637	7673	6203	101669	92996	98490	2230	1285	3.72764	1.76105e-277	3.0136e-276
962765	962773	965382	965390	+	predicted RNA	predicted RNA	antisense: SAUSA300_RS05680	10	14	14	289	286	306	33	26	134	410	258	2433	4974	4107	635	348	3.7425	0	0
1889123	1889123	1890076		+	SAUSA300_RS04730	clpB	chaperone clpB	2906	4892	4422	79609	99739	96236	45	35	42246	123118	90670	761900	1492184	1439639	852	471	3.7503	1.1529e-307	2.07673e-306
1151130			1151251	+	SAUSA300_RS09315		hypothetical protein	616	657	652	16892	13403	14189	19	15	11150	15435	12113	201094	187078	192335	352	202	3.75132	1.09703e-276	1.86564e-275
566563	566563	567024	567120	+	predicted RNA	predicted RNA	-	227	378	281	6221	7724	6117	70	54	3468	9280	5976	62547	112481	94899	1333	737	3.77063	2.44497e-281	4.21027e-280
2727818	2727853	2728917	2728917	+	SAUSA300_RS02715	ctsR	transcriptional regulator CtsR	927	1324	1206	25409	27010	26260	72	56	11939	36454	25391	215326	441817	403161	1387	765	3.77196	0	0
1536664	1536664	1535678	1535663	-	SAUSA300_RS14015	pyrD	dihydroorotate dehydrogenase 2	1678	1661	1589	45974	33870	34577	44	35	32509	40155	29871	586302	486684	474287	836	484	3.78958	0	0
1330241	1330520	1330654	1330654	+	SAUSA300_RS07475		pyridine nucleotide-disulfide oxidoreductase	1004	1456	1345	27513	29702	29284	37	29	23698	31153	24415	427390	377570	387664	697	402	3.79307	0	0
1193397			1193465	+	SAUSA300_RS06560		hypothetical protein	46	96	99	1284	1964	2166	17	13	1916	1656	1218	34559	20073	19351	308	182	3.80735	0	0
1194079	1194293	1195600	1195620	+	predicted RNA	predicted RNA	-	118	137	147	3248	2809	3211	56	44	2402	3753	2440	43320	45491	38751	1082	616	3.80735	0	0
839893			839950	+	SAUSA300_RS05920	pyrP	uracil permease	2944	3128	2873	80644	63774	62515	66	52	47979	83038	64228	865293	1006420	1019804	1296	736	3.82312	9.07382e-306	1.6238e-304
1617726	1617726	1617289	1617286	-	predicted RNA	predicted RNA	antisense: SAUSA300_RS04065	44	122	98	1205	2501	2148	44	33	925	2636	2076	16687	31955	32970	844	469	3.82905	0	0
2684786	2684786	2684265	2684176	-	SAUSA300_RS07990		hypothetical protein	418	640	582	11468	13062	12684	36	28	11750	13444	9464	211913	162942	150280	687	399	3.83289	0	0
839576			839632	+	SAUSA300_RS13800		methylated DNA-protein cysteine methyltransferase	491	810	832	13472	16518	18117	39	30	13479	18484	13508	243096	224025	214481	756	435	3.85798	0	0
1080705	1080704	1080471	1080304	-	predicted RNA	predicted RNA	antisense: SAUSA300_RS04065	61	73	63	1683	1503	1375	33	26	699	2191	1621	12618	26560	25743	687	379	3.86561	0	0
2777039	2777039	2774340	2774326	-	SAUSA300_RS05300		hypothetical protein	38	70	48	1067	1440	1064	6	5	1582	1056	655	28545	12799	10412	122	73	3.8679	0	0
504214	504214	505641	505641	+	SAUSA300_RS14270	clfB	clumping factor B	1695	2451	2443	46424	49980	53174	23	18	38409	61347	44688	692691	743526	709548	464	264	3.87447	0	0
93110	93110	94177	94197	+	SAUSA300_RS02395	treP	PTS system, trehalose-specific IIBC component	1385	917	1050	37951	18702	22853	22	18	1163	41423	38903	20976	502052	617698	495	266	3.88536	0	0
	487344	488486	488495	+	SAUSA300_RS00440		hypothetical protein	91	110	107	2493	2261	2338	2	2	2184	2519	1822	39390	30539	28933	53	30	3.90689	0	1
1426572	1426572	1426264	1426197	-	SAUSA300_RS02325	metB	cystathionine gamma-synthase	218	149	136	5970	3055	2967	4	3	2850	4701	3287	51413	56985	52202	82	46	3.9386	0	1
477582	477582	479066	479070	+	SAUSA300_RS07045		hypothetical protein	66	374	213	1809	7631	4643	20	15	4875	5592	4190	87925	67781	66539	412	239	3.99398	0	0
2872444	2872324	2871971	2871968	-	SAUSA300_RS02280		NADH dehydrogenase subunit 5	134	149	133	3677	3056	2902	2	2	3545	2904	2751	63945	35206	43685	53	32	4	0	1
556197			556311	+	SAUSA300_RS14695	rnpA	ribonuclease P	166	383	371	4558	7824	8078	25	19	4847	10713	7664	87427	129844	121694	570	319	4.06949	0	0
1997575			1997500	-	SAUSA300_RS02665	rrfG	5S ribosomal RNA	188	242	215	5166	4933	4684	54	42	4450	7357	4742	80260	89167	75295	1250	709	4.07732	0	0
1339327	1339327	1339860	1339860	+	SAUSA300_RS10030		Val tRNA	35	50	35	962	1021	778	15	12	1160	1285	872	20935	15577	13848	379	220	4.1964	0	0
2122290	2122290	2122619	2122647	+	SAUSA300_RS06625	nuc	thermonuclease	73	143	134	2024	2922	2919	6	4	2918	3039	2052	52629	36838	32589	130	76	4.24793	0	0
649840	649865	650206	650208	+	SAUSA300_RS10790		hypothetical protein	20	26	27	566	542	604	2	1	342	584	406	6170	7081	6446	35	19	4.24793	0	1
2640002	2640002	2639322	2639307	-	SAUSA300_RS03075		hypothetical protein	109	346	312	2986	7071	6809	21	16	7368	8283	6006	132896	100395	95376	550	320	4.32193	0	0
862170	862170	863696	863763	+	SAUSA300_RS13555	gntR	gluconate operon transcriptional repressor	135	163	154	3716	3332	3355	6	5	156	7101	7757	2820	86072	123175	191	103	4.36457	0	0
2397979	2397979	2398776	2398867	+	SAUSA300_RS04170		putative staphylocoagulase	158	331	290	4337	6754	6313	4	3	4621	9062	6047	83339	109836	96015	112	63	4.39232	0	0
2786830	2786850	2787308	2787366	+	SAUSA300_RS12320	fdhD	formate dehydrogenase accessory protein	271	544	524	7433	11107	11422	16	12	12117	16000	12272	218532	193919	194855	439	253	4.39803	0	0
1193466	1193548	1194075	1194078	+	SAUSA300_RS14320		hypothetical protein	237	227	173	6517	4637	3775	13	10	6549	7707	5183	118126	93412	82308	367	213	4.41278	0	0
266213	266213	265869	265751	-	SAUSA300_RS05915	pyrR	bifunctional pyrimidine regulatory protein PyrR uracil phosphoribosyltransferase	3725	3003	2610	102030	61225	56806	171	138	90980	137116	96794	1640801	1661836	1536873	5345	3055	4.46843	0	0
870181	870181	870384	870422	+	SAUSA300_RS01175		hypothetical protein	55	115	98	1506	2364	2148	7	5	2993	2999	2316	53984	36357	36781	209	122	4.60881	0	0
	757995	758915	758915	+	SAUSA300_RS04220		hypothetical protein	107	83	84	2934	1692	1848	13	10	3497	4362	2903	63079	52872	46105	458	264	4.72247	0	0
2570444	2570441	2569590	2569542	-	SAUSA300_RS03670	fruB	fructose 1-phosphate kinase	379	266	245	10396	5422	5342	9	7	2182	23008	21921	39363	278859	348062	444	241	5.10553	0	0
2345990	2345943	2344279	2344249	-	SAUSA300_RS13210		NAD dependent epimerase/dehydratase family protein	217	332	313	5949	6773	6822	9	7	14993	15392	11860	270395	186557	188325	430	252	5.16993	0	0
266403	266403	268232	268446	+	SAUSA300_RS11940	alsS	acetolactate synthase	245	288	322	6719	5887	7015	4	3	25114	4976	3167	452925	60308	50297	173	112	5.22239	0	0
310809	310809	311600	311615	+	SAUSA300_RS01180	coa	staphylocoagulase	213	336	244	5860	6850	5323	4	3	8600	20311	14110	155103	246168	224035	204	113	5.23522	0	0
2659159	2659150	2658479	2658472	-	SAUSA300_RS01380		PTS system, IIA component	101	59	64	2773	1216	1406	2	2	371	6157	6370	6704	74627	101156	141	76	5.24793	0	0
2472344	2472344	2471697	2471696	-	SAUSA300_RS13655	frp	NAD(P)H-flavin oxidoreductase	928	1498	1291	25416	30551	28098	53	41	66349	91020	67255	1196589	1103151	1067865	2904	1670	5.34808	0	0
1168034			1167961	-	SAUSA300_RS12700		hypothetical protein	55	79	87	1506	1625	1902	3	2	5150	4291	2712	92879	52009	43063	162	96	5.58496	0	0
2499985			2500058	+	SAUSA300_RS05785		Arg tRNA	3	14	13	85	293	302	4	3	584	1228	817	10536	14885	12980	308	172	5.8413	0	0
757237	757237	757998		+	predicted RNA	predicted RNA	-	3	37	28	87	758	625	9	6	163	2931	2741	2954	35533	43527	685	369	5.94251	0	0
2677509	2677506	2677111		-	SAUSA300_RS03665		DeoR family transcriptional regulator	248	213	184	6814	4342	4022	8	6	4341	36199	30673	78304	438731	487021	811	439	6.19311	0	0
486446	486446	487360		+	SAUSA300_RS13755	cidA	holin-like protein cidA	12	19	24	329	388	526	1	1	4887	563	296	88146	6830	4715	126	83	6.37504	0	0
2674342	2674342	2672276	2672204	-	SAUSA300_RS02320	cysM	cysteine synthase/cystathionine beta-synthase	86	32	58	2380	663	1263	1	1	5276	6381	4664	95151	77345	74059	154	89	6.47573	0	0
129702	129693	128167	128053	-	SAUSA300_RS13740	ptsG	phosphotransferase system, glucose-specific IIABC component	264	239	245	7254	4879	5331	3	2	2449	51419	46478	44173	623194	737974	421	226	6.82018	0	0
24178			24252	+	SAUSA300_RS00585		immunoglobulin G binding protein A	1609	839	556	44093	17109	12103	19	16	140130	866304	527312	2527200	10499488	8372518	8726	4671	8.18952	0	0
24260			24332	+	Down-regulated genes
	43953	42442		-	Synonym	Name	Product	Raw Counts 1 Replicate 1	Raw Counts 1 Replicate 2	Raw Counts 1 Replicate 3	Normalized Counts 1 Replicate 1	Normalized Counts 1 Replicate 2	Normalized Counts 1 Replicate 3	RPKM 1	Expression 1	Raw Counts 2 Replicate 1	Raw Counts 2 Replicate 2	Raw Counts 2 Replicate 3	Normalized Counts 2 Replicate 1	Normalized Counts 2 Replicate 2	Normalized Counts 2 Replicate 3	RPKM 2	Expression 2	Log2 Fold Change (∆pyrE/WT)	p-value	False Discovery rate
	44607	44101		-	SAUSA300_RS00210		hypothetical protein	19349	22964	17738	529953	468176	385985	803	638	83	108	87	1512	1317	1388	3	1	-1	0.0014409	1
	55154	54981		-	SAUSA300_RS00600	sirB	iron compound ABC transporter permease SirB	477	672	566	13072	13703	12332	790	620	1	1	3	19	12	49	2	1	-1	0.000400447	1
	56236	55232		-	SAUSA300_RS00700		polysaccharide extrusion protein	17981	22236	17309	492465	453326	376648	772	612	55	59	46	1006	723	735	1	1	-1	1.42942e-05	1
	62607	62789		+	SAUSA300_RS00750	phnE	phosphonate ABC transporter permease	19576	20217	15746	536168	412160	342639	745	597	56	84	69	1015	1030	1100	2	1	-1	4.62379e-11	1
	63913	63785		-	SAUSA300_RS00755	phnC	phosphonate ABC transporter ATP-binding protein	2720	1992	1599	74508	40627	34811	2034	1666	7	6	5	140	78	87	5	3	-1	3.03302e-05	1
	66218	65715		-	SAUSA300_RS00970	argJ	bifunctional ornithine acetyltransferase/N-acetylglutamate synthase protein	17616	17617	13708	482488	359152	298288	659	529	47	63	64	853	768	1030	2	1	-1	4.61876e-05	1
	66545	66234		-	SAUSA300_RS01305		zinc-binding dehydrogenase family oxidoreductase	15075	17246	13290	412892	351603	289199	612	487	52	42	49	951	515	781	1	1	-1	5.803e-05	1
	66639	66547		-	SAUSA300_RS01495		hypothetical protein	3954	5842	4352	108316	119103	94699	1210	950	9	14	21	179	176	338	3	2	-1	0.00110753	1
	66982	66632		-	SAUSA300_RS01680	nanA	N-acetylneuraminate lyase	31576	27372	27324	864798	558032	594566	1471	1186	122	193	122	2217	2341	1945	6	3	-1	2.58397e-05	1
	123811	122939		-	SAUSA300_RS02130		superantigen-like protein	5604	7334	7312	153494	149529	159110	833	655	67	34	15	1217	415	253	4	2	-1	4.03898e-06	1
	135441	136451		+	SAUSA300_RS02155		superantigen-like protein	72052	39842	35232	1973359	812265	766642	2508	2088	221	365	289	3986	4424	4595	13	7	-1	0.161287	1
	138219	139475		+	SAUSA300_RS02220		tandem lipoprotein	52769	48325	50795	1445249	985193	1105310	1427	1145	302	468	268	5454	5677	4263	8	4	-1	0.270375	1
	292775	292921		+	SAUSA300_RS03210		putative endonuclease III	15330	18472	14466	419866	376586	314786	659	523	129	138	122	2326	1672	1947	4	2	-1	4.15249e-10	1
	318970	319374		+	SAUSA300_RS03250	sarA	accessory regulator A	2890	5250	3569	79161	107035	77668	976	758	21	25	24	392	303	390	5	3	-1	0.0352764	0.0794299
	652065	652166		+	SAUSA300_RS03370	pbp4	penicillin-binding protein 4	17179	13382	10101	470509	272832	219803	3674	3000	79	112	73	1438	1358	1162	21	12	-1	0.00148204	1
	681176	680952		-	SAUSA300_RS03735		6-pyruvoyl tetrahydrobiopterin synthase-like protein	81225	60402	63771	2224592	1231402	1387659	1337	1087	529	665	403	9554	8060	6411	9	5	-1	1.49178e-05	1
	681396	681193		-	SAUSA300_RS03840	nrdI	ribonucleotide reductase stimulatory protein	1529	1545	1242	41903	31504	27042	2982	2391	8	14	10	156	180	171	21	12	-1	0.0016534	0.00438664
	681555	682115		+	SAUSA300_RS03875		putative iron compound ABC transporter ATP-binding protein	69452	49917	54323	1902149	1017653	1182061	1345	1095	510	720	465	9205	8728	7388	11	6	-1	1.02223e-20	1
	682134	684536		+	SAUSA300_RS03955		hypothetical protein	5700	8884	8638	156125	181118	187964	1638	1277	90	53	44	1629	649	710	11	7	-1	2.09879e-06	1
	684523	684948		+	SAUSA300_RS04155		hypothetical protein	4452	6032	5365	121937	122992	116759	1824	1435	65	34	37	1175	417	601	14	8	-1	3.24283e-10	1
	966420	967565		+	SAUSA300_RS07595		phiSLT ORF191-like protein	117820	84470	88154	3226843	1722074	1918224	1898	1547	837	1126	760	15105	13651	12082	16	9	-1	0.000281129	1
	980061	981776		+	SAUSA300_RS07680		phage helicase	90346	15100	14285	2474387	307846	310856	514	458	456	800	452	8230	9706	7192	6	3	-1	3.30139e-06	1
	981827	982813		+	SAUSA300_RS07695		virulence-associated protein E	2107	1405	1197	57707	28645	26060	1626	1338	12	27	20	220	328	321	18	10	-1	0.00026747	1
	982816	983796		+	SAUSA300_RS07710		hypothetical protein	4346	16166	18957	119041	329574	412510	168	126	142	326	269	2571	3951	4285	2	1	-1	6.11998e-20	1
	1202871	1203482		+	SAUSA300_RS08215		putative competence protein ComGA	1676	2378	1990	45928	48497	43307	800	628	25	32	28	450	388	454	10	5	-1	0.000274582	1
	1325509	1325721		+	SAUSA300_RS09260		hypothetical protein	112591	74096	80524	3083650	1510589	1752191	1179	965	1523	1468	774	27484	17802	12291	14	8	-1	0.00605108	0.0150071
	1328390	1328641		+	SAUSA300_RS09420		hypothetical protein	38269	46752	37256	1048123	953136	810698	2775	2200	1109	187	161	20005	2274	2564	29	19	-1	6.14651e-06	1
1328687	1328687	1329271		+	SAUSA300_RS09505		putative lipoprotein	286404	255709	208547	7843994	5213071	4537955	7560	6109	2272	4653	3640	40982	56398	57803	95	53	-1	7.02036e-05	1
	1390407	1391813		+	SAUSA300_RS10550		holin	13043	13156	11735	357223	268221	255364	3595	2878	32	154	339	582	1873	5383	44	25	-1	1.80082e-15	1
	1545645	1544728		-	SAUSA300_RS10575		phi77 ORF109-like protein	2217	325	265	60721	6641	5767	1234	1108	12	14	16	230	172	259	17	10	-1	1.6808e-08	1
	1549931	1548477		-	SAUSA300_RS11750		iron compound ABC transporter permease	18092	35753	24170	495526	728894	525950	1359	1051	396	432	312	7151	5242	4966	17	10	-1	5.55443e-06	1
	1550244	1549942		-	SAUSA300_RS11840	lacG	6-phospho-beta-galactosidase	29714	2575	2416	813809	52506	52586	443	405	204	307	240	3694	3721	3821	8	4	-1	0.00831475	1
	1550889	1550725		-	SAUSA300_RS11845	lacE	PTS system, lactose-specific IIBC component	361	1615	1892	9913	32934	41184	498	373	14	39	14	265	479	233	7	4	-1	1.19293e-10	1
	1551271	1550882		-	SAUSA300_RS12020	rpoA	DNA-directed RNA polymerase subunit alpha	19693	26235	23935	539349	534847	520840	658	518	156	700	547	2829	8492	8697	11	6	-1	0.0139568	0.0332872
	1552737	1551271		-	SAUSA300_RS12385	ureD	urease accessory protein UreD	35886	29201	29806	982841	595322	648576	1047	847	81	611	1164	1461	7412	18493	18	10	-1	5.15648e-07	1
	1563741	1563583		-	SAUSA300_RS12540		sodium/bile acid symporter family protein	27384	20072	20161	750004	409212	438717	510	415	278	604	496	5019	7323	7882	9	5	-1	9.46742e-07	1
	1564133	1563783		-	SAUSA300_RS12965		formate/nitrite transporter family protein	517	59	56	14174	1205	1221	509	461	4	5	6	81	64	103	11	6	-1	0.00162473	0.00431476
	1566211	1565810		-	SAUSA300_RS13530	fnbA	fibronectin binding protein A	135659	145979	145875	3715409	2976040	3174229	6592	5244	2670	3277	3253	48153	39720	51650	127	74	-1	0.00167535	1
	1566540	1566208		-	SAUSA300_RS14435	cap1C	capsular polysaccharide biosynthesis protein Cap1C	29380	23667	20177	804664	482511	439052	598	486	566	719	493	10211	8721	7833	13	7	-1	0.182704	1
	1566830	1566552		-	SAUSA300_RS14470	icaC	intercellular adhesion protein C	5805	2588	2740	159008	52778	59623	1398	1174	58	123	95	1056	1496	1520	31	17	-1	0.00276531	1
	1572060	1571755		-	SAUSA300_RS14490	hisF	imidazole glycerol phosphate synthase subunit HisF	20327	17279	14332	556716	352280	311879	496	402	476	485	347	8597	5887	5518	11	6	-1	1.51075e-05	1
	1572501	1572187		-	SAUSA300_RS14650		hypothetical protein	2629	8464	10316	72013	172554	224495	174	131	110	221	175	1991	2687	2787	3	2	-1	1.63208e-14	1
	1579253	1579047		-	SAUSA300_RS08235		hypothetical protein	2403	1871	1616	65840	38147	35167	1539	1253	50	58	37	918	707	601	34	20	-1.00398	0.00142109	0.00379236
	1579826	1579290		-	SAUSA300_RS06205	hslU	ATP-dependent protease ATP-binding subunit HslU	6988459	8486697	7199329	191398911	173015715	156656094	195395	154804	119812	290575	169744	2160766	3521730	2695155	4492	2488	-1.00723	0.0318272	0.0721352
	1580067	1579819		-	SAUSA300_RS08035	xseA	exodeoxyribonuclease VII large subunit	8138	6247	5689	222887	127369	123802	588	478	170	227	159	3078	2751	2529	14	8	-1.00922	0.00158527	0.00421406
	1580324	1580082		-	SAUSA300_RS05190	folD	bifunctional 5,10-methylene-tetrahydrofolate dehydrogenase/ 5,10-methylene-tetrahydrofolate cyclohydrolase	2389	8030	9417	65438	163711	204928	158	119	17	263	377	307	3193	5987	4	2	-1.01027	0.0323894	0.0732911
	1580799	1580542		-	SAUSA300_RS06025	pknB	protein kinase	19761	12890	13569	541215	262794	295268	420	345	398	623	435	7183	7553	6913	11	6	-1.0156	0.0039132	0.00995756
	1581200	1580799		-	SAUSA300_RS02550		regulatory protein SpoVG	12849	9686	10408	351917	197467	226479	348	282	201	445	308	3637	5401	4901	9	5	-1.01814	0.0313102	0.0710251
	1581385	1581200		-	SAUSA300_RS04165	clfA	clumping factor A	7962	1321	1166	218075	26938	25376	2245	2002	271	35	11	4901	429	178	61	40	-1.02025	0.00755267	0.0185797
	1583350	1581398		-	SAUSA300_RS01990		hypothetical protein	7185	2795	2024	196802	56986	44055	114	98	333	124	82	6012	1504	1314	4	2	-1.02459	0.00335104	0.00858292
	1583975	1583418		-	SAUSA300_RS09875		hypothetical protein	12812	10074	12210	350900	205391	265704	360	290	210	553	466	3798	6708	7405	11	6	-1.02677	0.0326271	0.0737679
	1585167	1584001		-	SAUSA300_RS07190	thyA	thymidylate synthase	944427	921488	665418	25865839	18786107	14479381	52408	42206	58007	5467	8332	1046143	66263	132305	1335	888	-1.03103	0.000772433	0.0021107
	1585526	1585164		-	SAUSA300_RS11385	glyA	serine hydroxymethyltransferase	27799	21620	24766	761376	440776	538906	433	350	584	1312	956	10536	15905	15191	14	8	-1.05389	0.0224057	0.0518131
	1585800	1585540		-	SAUSA300_RS10435		hypothetical protein	32949	10557	7643	902417	215235	166327	399	345	430	827	777	7771	10023	12351	14	8	-1.05445	0.00285269	0.00738946
	1586417	1586100		-	SAUSA300_RS08030	xseB	exodeoxyribonuclease VII small subunit	1569	2132	2212	42987	43464	48153	160	125	62	109	96	1134	1322	1527	6	3	-1.0581	0.000265205	0.000760347
	1586605	1586510		-	SAUSA300_RS03765		hypothetical protein	42788	29244	29990	1171891	596197	652593	1467	1200	1930	1210	589	34820	14673	9356	48	29	-1.06228	0.000171672	0.00049845
	1586946	1586683		-	SAUSA300_RS09220		FtsK/SpoIIIE family protein	70154	63732	61191	1921387	1299303	1331526	1296	1042	226	2691	5102	4084	32624	81021	47	26	-1.06274	0.0252496	0.0579978
	1587186	1586971		-	SAUSA300_RS03495		hypothetical protein	2620	1778	1861	71767	36263	40497	49	40	45	122	99	829	1482	1579	1	1	-1.06413	3.62517e-08	1
	1587929	1587729		-	SAUSA300_RS09775		putative ABC transporter protein EcsB	26801	6650	4938	734032	135580	107457	223	195	168	852	781	3033	10334	12401	9	5	-1.06413	0.00237869	0.00620864
	1637326	1635968		-	SAUSA300_RS07025	lysA	diaminopimelate decarboxylase	2713	3545	3544	74329	72271	77123	197	155	104	195	168	1884	2363	2680	8	4	-1.06711	0.000315564	0.000896279
	1828621	1828761		+	SAUSA300_RS00045	hutH	histidine ammonia-lyase	27774	31040	32240	760684	632821	701555	633	502	1088	1526	1077	19629	18496	17100	23	13	-1.07039	0.000643337	0.00177209
	1978089	1977991		-	SAUSA300_RS06660		HAD superfamily hydrolase	13471	8105	9922	368950	165253	215917	281	230	313	623	552	5656	7560	8768	11	6	-1.07455	0.000655653	0.00180239
1995226			1995143	-	SAUSA300_RS10190	vraS	two-component sensor histidine kinase	15086	25278	20546	413187	515335	447088	602	468	851	1045	773	15349	12665	12282	23	13	-1.08406	0.000122467	0.000358625
	2216395	2215700		-	SAUSA300_RS13970		amidohydrolase family protein	4413	15566	12631	120882	317350	274856	614	463	401	537	423	7240	6517	6721	23	13	-1.08489	0.000587052	0.00162358
	2478538	2478894		+	SAUSA300_RS01215		putative acyl-CoA transferase FadX	591143	562767	559548	16190147	11472964	12175670	7991	6405	27096	26139	20032	488675	316812	318078	307	180	-1.08746	0.000532583	0.00147592
	2550906	2550220		-	SAUSA300_RS07185	folA	dihydrofolate reductase	16027	24520	19317	438964	499885	420345	616	482	930	1075	738	16783	13039	11731	25	14	-1.08746	0.000503702	0.00140156
	2627241	2627984		+	SAUSA300_RS04500		D-isomer specific 2-hydroxyacid dehydrogenase	20366	15580	17155	557796	317643	373309	1267	1027	472	1176	870	8524	14257	13814	54	30	-1.08823	0.000524045	0.00145373
	2661782	2662417		+	SAUSA300_RS03545		hypothetical protein	46993	56498	54024	1287061	1151827	1175565	956	756	209	3738	4047	3774	45308	64263	43	23	-1.09311	2.76993e-09	1
	2714419	2713364		-	SAUSA300_RS06320		RNA-metabolising metallo-beta-lactamase	164281	220566	207151	4499322	4496630	4507585	4597	3615	8168	9818	9476	147324	118996	150461	191	111	-1.09398	0.00220052	0.0057711
	2725148	2724042		-	SAUSA300_RS00545		M20/M25/M40 family peptidase	974	620	768	26676	12645	16715	39	32	20	57	42	372	691	679	1	1	-1.09954	5.1876e-09	1
	2783745	2783296		-	SAUSA300_RS11130	rsbV	anti-sigma-B factor, antagonist	43374	37939	39069	1187936	773469	850135	1342	1080	994	2812	2336	17926	34092	37096	61	34	-1.09954	0.000282223	0.000806604
	2825039	2824377		-	SAUSA300_RS08320	glyS	glycyl-tRNA synthetase	486	501	465	13333	10220	10137	39	31	35	39	24	647	477	392	2	1	-1.10053	0.000456183	0.00127452
	2826611	2827849		+	SAUSA300_RS10315	ligA	DNA ligase	8610	5522	5382	235830	112584	117126	112	92	370	517	337	6678	6274	5365	6	3	-1.10434	0.000392905	0.00110449
	2828115	2828987		+	SAUSA300_RS06275	nusA	transcription elongation factor NusA	25	293	239	708	5977	5204	40	30	6	27	10	110	329	163	2	1	-1.10604	0.00234493	0.00612635
	2839697	2839083		-	SAUSA300_RS10360	nadE	NAD synthetase	692	820	807	18977	16733	17579	76	60	36	52	31	659	631	498	3	2	-1.11042	0.000409594	0.00114904
	14749	15444		+	SAUSA300_RS04425		NifU family SUF system FeS assembly protein	2394	1671	1705	65592	34071	37103	74	60	67	138	120	1220	1673	1917	3	2	-1.11189	0.000100433	0.000296321
	15441	15770		+	SAUSA300_RS03590		undecaprenyl pyrophosphate phosphatase	5154	1635	982	141173	33333	21375	429	373	333	52	37	6005	635	588	20	13	-1.11247	0.000383095	0.00107913
	134524	135444		+	SAUSA300_RS00390		ABC transporter ATP-binding protein	59701	49726	55161	1635089	1013756	1200306	1126	908	1815	4256	3326	32742	51587	52823	57	32	-1.11548	3.3501e-06	1
	136472	138226		+	SAUSA300_0295		hypothetical protein	4657	5611	6257	127572	114400	136160	106	84	297	497	355	5372	6034	5648	6	3	-1.11548	1.94673e-06	6.5481e-06
	139465	141201		+	SAUSA300_RS03035		hypothetical protein	632	179	141	17328	3667	3078	384	334	10	26	22	192	325	358	21	12	-1.11548	1.29748e-07	1
	141110	142960		+	SAUSA300_RS12260	moaA	molybdenum cofactor biosynthesis protein A	1110	3492	3355	30404	71190	73010	110	83	135	221	197	2448	2679	3128	6	3	-1.12199	0.000285843	0.000815248
	174161	174829		+	SAUSA300_RS09350	putA	proline dehydrogenase	319	87	59	8761	1777	1296	410	358	19	5	2	345	63	42	21	13	-1.12969	0.000366674	0.001035
	174845	175531		+	SAUSA300_RS01650		ABC transporter ATP-binding protein	900	1725	1674	24668	35178	36445	142	110	88	80	63	1603	975	1008	6	4	-1.1343	7.09732e-05	0.000213075
	175534	176298		+	SAUSA300_RS02595		tetrapyrrole methylase family protein	2636	2489	2520	72218	50754	54843	99	79	165	224	177	2983	2720	2820	6	3	-1.1375	3.62927e-05	0.000111276
	178132	179160		+	SAUSA300_RS03550		hypothetical protein	778	766	726	21322	15630	15817	32	26	59	55	42	1081	670	672	2	1	-1.1375	2.7451e-06	1
	179173	180282		+	SAUSA300_RS04245		OsmC/Ohr family protein	2252	2687	2657	61703	54788	57816	222	176	89	218	185	1607	2652	2949	12	7	-1.1375	3.65729e-05	0.000111884
	180286	181410		+	SAUSA300_RS08760	radC	DNA repair protein RadC	355	331	329	9724	6750	7172	31	25	24	16	27	450	199	442	1	1	-1.1375	1.77655e-09	1
	181413	182039		+	SAUSA300_RS13625		hypothetical protein	14702	4091	3329	402679	83413	72441	1114	969	940	292	172	16956	3549	2739	63	40	-1.1375	4.17334e-08	1
	183167	184333		+	SAUSA300_RS09280		pseudouridine synthase family 1 protein	2407	6472	6579	65949	131950	143170	95	72	301	456	394	5443	5527	6268	6	3	-1.14359	8.11196e-05	0.000241945
	184326	185531		+	SAUSA300_RS04105		hypothetical protein	5598	3175	3422	153327	64738	74472	143	119	23	418	463	415	5067	7366	9	5	-1.14886	0.000145844	0.000425262
	236621	238099		+	SAUSA300_RS08780	valS	valyl-tRNA synthetase	42679	38159	35961	1168890	777946	782510	1258	1014	103	2841	5216	1869	34433	82821	79	44	-1.152	0.000468991	0.00130764
	238105	239268		+	SAUSA300_RS05195	purE	phosphoribosylaminoimidazole carboxylase, catalytic subunit	5098	4243	4176	139631	86506	90871	29	23	264	370	263	4771	4490	4186	1	1	-1.15503	8.59934e-05	0.000255369
	287365	289461		+	SAUSA300_RS08590		RecD/TraA family helicase	26386	6878	5281	722671	140234	114921	366	320	976	1042	804	17617	12630	12777	24	14	-1.15528	0.000339522	0.000959352
	289446	289913		+	SAUSA300_RS11215	murF	UDP-N-acetylmuramoyl-tripeptide--D-alanyl-D- alanine ligase	5245	13992	10999	143668	285260	239349	1440	1097	498	887	626	8984	10757	9941	86	48	-1.16559	0.000105359	0.00031052
	289936	290214		+	SAUSA300_RS13050		cation efflux family protein	4016	30424	24484	110004	620251	532768	3293	2433	1235	1520	960	22282	18430	15250	186	107	-1.16993	2.24829e-09	1
	290441	291700		+	SAUSA300_2429		tandem lipoprotein	69671	16286	14835	1908162	332032	322810	1608	1409	1351	3887	2686	24378	47114	42657	113	62	-1.16993	4.17376e-07	1
	334612	335946	335946	+	SAUSA300_RS10375	pheA	prephenate dehydratase	4679	13362	11856	128172	272424	257993	417	316	601	817	655	10847	9912	10414	26	14	-1.17754	9.28563e-05	0.000274855
340437	340437	340829	340829	+	SAUSA300_RS06355		hypothetical protein	1115	4023	3840	30544	82025	83560	113	85	164	284	233	2968	3451	3710	7	4	-1.18322	1.8483e-05	5.77701e-05
	371997	370684		-	SAUSA300_RS03960	yfiA	ribosomal subunit interface protein	4750	13924	12693	130094	283865	276217	555	421	460	1163	707	8300	14103	11227	37	20	-1.18506	0.00266407	0.00691396
	412134	410293		-	SAUSA300_RS04520	dltB	dltB protein	17816	4909	4296	487946	100092	93498	936	814	431	1050	810	7783	12727	12862	71	39	-1.18709	0.000971923	0.00262957
	413263	412103		-	SAUSA300_RS09215	murC	UDP-N-acetylmuramate--L-alanine ligase	49506	42645	44856	1355873	869409	976077	877	707	1600	5057	4050	28855	61294	64306	61	34	-1.1872	0.000135998	0.0003974
	414363	413260		-	SAUSA300_0710		hypothetical protein	6003	2111	1493	164414	43051	32490	94	81	339	335	243	6119	4060	3858	8	4	-1.19265	6.13884e-29	1
	659564	660193		+	SAUSA300_RS07370		hypothetical protein	5879	5428	5462	161015	110670	118862	251	201	431	516	398	7777	6263	6321	18	10	-1.19265	4.76722e-07	1
	684945	685289		+	SAUSA300_RS03700		glycosyl transferase, group 2 family protein	602	507	539	16513	10354	11731	24	20	55	63	60	1000	767	965	2	1	-1.19401	0.000334673	0.000946627
	686776	687258		+	SAUSA300_RS05795		anti protein	740	683	720	20269	13937	15677	25	20	67	109	81	1208	1323	1300	2	1	-1.19488	3.74783e-05	0.000114399
	687255	687557		+	SAUSA300_RS09275		hypothetical protein	833	954	746	22814	19463	16244	25	20	78	133	127	1409	1617	2023	3	1	-1.19918	0.000549104	0.00152017
838389			838318	-	predicted RNA	predicted RNA	-	13072	12199	7822	358038	248709	170209	3764	3046	653	1172	848	11776	14204	13469	273	154	-1.20185	3.53025e-05	0.000108361
	1023467	1025431		+	SAUSA300_RS01545		hypothetical protein	15790	11980	11706	432457	244234	254727	1445	1176	1771	809	458	31942	9807	7280	100	61	-1.20547	3.39055e-05	0.000104424
	1025434	1025754		+	predicted RNA	predicted RNA	-	254	253	283	6977	5177	6165	24	19	23	29	19	423	354	303	1	1	-1.20553	7.25637e-06	2.32374e-05
	1336462	1337193		+	SAUSA300_RS03650	norA	multi drug resistance protein	2088	1219	1015	57211	24852	22092	67	56	98	205	118	1780	2495	1878	5	3	-1.20645	1.16789e-05	1
1343199	1343199	1341817	1341817	-	SAUSA300_RS14235	nsaS	nisin susceptibility-associated sensor histidine kinase	1799	2140	2218	49272	43634	48275	138	109	108	252	176	1962	3061	2806	10	6	-1.21299	7.77547e-05	0.000232669
	1391810	1392376		+	SAUSA300_RS12575		short chain dehydrogenase/reductase family oxidoreductase	4281	2431	2597	117250	49567	56515	66	54	186	339	342	3357	4112	5443	5	3	-1.22027	0.000282541	0.000806672
	1392382	1393380		+	SAUSA300_RS04100	eno	phosphopyruvate hydratase	412	751	701	11287	15322	15255	24	18	62	95	106	1121	1157	1687	3	1	-1.22056	0.000413434	0.00115863
	1393382	1394164		+	SAUSA300_RS00330	arcA	arginine deiminase	33926	32643	32867	929180	665502	715182	133	107	2800	3289	2733	50507	39868	43408	10	6	-1.22239	2.72308e-10	1
	1394164	1394796		+	SAUSA300_RS01585		putative lipoprotein	1277	906	882	34983	18486	19197	65	53	59	138	163	1069	1674	2592	6	3	-1.22239	1.95442e-06	1
	1394789	1396003		+	SAUSA300_RS03805	hisC	histidinol-phosphate aminotransferase	30920	6664	5276	846855	135876	114815	392	346	2302	939	682	41524	11385	10840	32	20	-1.22239	2.5854e-06	1
	1456006	1455875		-	SAUSA300_RS04305		ABC transporter permease	17760	40651	32311	486408	828755	703096	1004	770	2022	3303	2663	36482	40037	42291	79	45	-1.22239	4.67925e-08	1
	1578022	1577822		-	SAUSA300_RS11275	thiM	hydroxyethylthiazole kinase	6401	5325	5465	175329	108576	118928	190	153	551	590	416	9940	7152	6616	15	9	-1.22239	1.4936e-07	1
	1578854	1578618		-	SAUSA300_RS05945	pyrF	orotidine 5'-phosphate decarboxylase	6773	4578	3285	185508	93331	71492	121	100	508	518	355	9164	6281	5636	10	6	-1.22723	8.51303e-05	0.00025308
	1579050	1578847		-	SAUSA300_RS09165	fhs	formate--tetrahydrofolate ligase	194478	219248	198712	5326348	4469758	4323941	6367	5060	18672	22625	16850	336746	274214	267554	543	314	-1.23254	0.00285306	0.00738946
	1949743	1949225		-	SAUSA300_RS03625		anion transporter family protein	2515	982	1153	68883	20030	25107	38	32	202	266	200	3651	3225	3180	5	2	-1.23447	4.92977e-06	1.60115e-05
1956302	1956302	1955319		-	SAUSA300_RS01740		hypothetical protein	2060	5264	4696	56424	107325	102194	84	64	287	469	363	5191	5696	5772	7	4	-1.24101	1.18488e-08	1
	1957239	1956304		-	SAUSA300_RS04945		hypothetical protein	4477	3048	2420	122638	62152	52666	195	160	387	374	226	6982	4543	3598	17	10	-1.24101	1.62326e-09	1
1960708			1960620	-	SAUSA300_RS08885	thrS	threonyl-tRNA synthetase	1465	258	192	40126	5271	4181	18	16	91	150	96	1649	1826	1531	2	1	-1.24101	0.000240875	0.000692041
	2155039	2153789		-	SAUSA300_RS10630		phi77 ORF045-like protein	1188	1252	998	32538	25540	21718	21	16	138	216	149	2488	2620	2376	2	1	-1.24793	4.9464e-14	1
2164873	2164873	2166561	2166561	+	SAUSA300_RS13145		hypothetical protein	72818	61366	58025	1994351	1251063	1262625	1759	1422	253	7833	11810	4571	94937	187518	163	90	-1.24793	2.19079e-07	1
	2166589	2168358		+	SAUSA300_RS01420		putative ribose operon repressor	43868	86438	89178	1201458	1762189	1940504	1228	946	7407	7326	6366	133596	88801	101091	106	62	-1.25376	5.99003e-07	1
	2168358	2168612		+	SAUSA300_RS03465		sensor histidine kinase	8742	14327	13614	239442	292097	296241	838	652	1233	1326	1042	22252	16074	16547	73	43	-1.25376	1.50632e-06	1
	2168749	2169753		+	SAUSA300_RS03620		hypothetical protein	146	174	156	4001	3564	3405	18	15	17	18	13	323	228	210	1	1	-1.25376	5.37385e-08	1
2169783	2169783	2171312	2171312	+	SAUSA300_RS11610		putative transcriptional regulator	1110471	800116	668581	30413446	16311735	14548208	184720	151292	153920	42360	52024	2775888	513406	826036	15979	10161	-1.25634	1.78203e-05	5.58259e-05
2171315	2171315	2172361		+	SAUSA300_RS12045	adk	adenylate kinase	9130	9542	9728	250074	194543	211684	1542	1229	235	992	1795	4247	12034	28514	147	83	-1.25686	5.01731e-05	0.000152638
2172375	2172375	2173745		+	SAUSA300_RS13805		putative ATP-dependent Clp proteinase	2973	8400	9634	81439	171267	209641	134	102	109	1015	1259	1976	12305	19991	13	7	-1.26303	5.26261e-05	0.000159923
2174333	2174333	2175601		+	predicted RNA	predicted RNA	-	27272	24956	24646	746935	508779	536300	1376	1106	1326	3809	3371	23917	46167	53533	136	76	-1.26385	2.29329e-07	8.22941e-07
	2197252	2195576		-	SAUSA300_RS09800	prsA	foldase protein PrsA	20898	11755	14513	572377	239665	315813	469	386	1294	2430	1735	23341	29458	27550	48	27	-1.27053	0.000227295	0.000655087
	2329830	2329519		-	SAUSA300_RS05470		hypothetical protein	19185	19873	19926	525457	405160	433603	375	299	1812	2675	1954	32679	32422	31036	36	21	-1.27065	4.69863e-06	1.53153e-05
	2330832	2329852		-	SAUSA300_RS01870		hypothetical protein	9729	58989	44579	266463	1202593	970044	5477	4065	2411	5617	4212	43487	68086	66881	531	297	-1.27563	2.12279e-07	7.63759e-07
	2331768	2330836		-	SAUSA300_RS08810	hemD	uroporphyrinogen III synthase	3829	1038	627	104877	21176	13647	31	27	192	279	239	3479	3389	3795	3	2	-1.28011	7.6113e-13	1
	2332296	2331781		-	SAUSA300_RS10870		cation transport family protein	3377	3285	2835	92497	66981	61709	1192	957	94	376	641	1703	4561	10183	125	71	-1.28011	2.44117e-09	1
	2516688	2515243		-	SAUSA300_RS04405		hypothetical protein	1188	247	161	32561	5036	3516	14	13	96	97	82	1743	1183	1313	2	1	-1.28951	1.56062e-13	1
	2520481	2516792		-	SAUSA300_RS04015	lgt	prolipoprotein diacylglyceryl transferase	1619	326	240	44351	6657	5229	14	13	76	140	127	1371	1697	2017	2	1	-1.29662	1.57012e-05	4.94135e-05
	2546068	2545601		-	SAUSA300_RS11505	pdp	pyrimidine-nucleoside phosphorylase	1414	686	671	38750	13989	14603	15	13	192	273	198	3465	3316	3155	3	1	-1.30208	0.000149044	0.000434132
	2554879	2553116		-	SAUSA300_RS08705	ruvA	Holliday junction DNA helicase RuvA	8565	5216	6771	234586	106341	147335	185	151	604	1247	950	10901	15124	15097	22	12	-1.30339	2.23538e-06	7.50059e-06
	2692469	2690001		-	SAUSA300_RS03230		alpha/beta fold family hydrolase	20116	13598	12603	550953	277229	274251	635	521	3507	1320	706	63264	15998	11225	68	42	-1.30812	1.82277e-06	6.1614e-06
	2714565	2714768		+	SAUSA300_RS04125	smpB	SsrA-binding protein	36434	56342	54239	997874	1148646	1180235	10081	7864	5849	6255	5631	105489	75816	89413	1092	639	-1.31194	8.19631e-08	3.03264e-07
	2835696	2834992		-	SAUSA300_RS11600	glmS	glucosamine--fructose-6-phosphate aminotransferase	9872	24957	25145	270375	508802	547158	286	218	1443	3702	2543	26024	44873	40380	32	18	-1.31194	2.51438e-05	7.78777e-05
	2836267	2835689		-	SAUSA300_RS11965		hypothetical protein	1794	406	441	49138	8293	9609	14	12	184	196	170	3330	2379	2705	2	1	-1.31703	3.69391e-05	0.000112879
	2836842	2836264		-	SAUSA300_RS00225		hypothetical protein	609	546	565	16702	11149	12306	15	12	73	126	148	1332	1534	2360	2	1	-1.32193	5.92435e-06	1.90834e-05
	2837824	2836811		-	SAUSA300_RS01560		hypothetical protein	753	615	541	20643	12542	11785	29	24	73	116	86	1329	1412	1374	3	2	-1.32193	1.26506e-10	5.36181e-10
	2839090	2837840		-	SAUSA300_RS02855		amidohydrolase	322	750	746	8844	15307	16248	16	12	94	106	71	1709	1294	1141	2	1	-1.32193	4.18776e-09	1
	2840533	2839715		-	SAUSA300_RS03600		ABC transporter ATP-binding protein	5970	8720	9322	163508	177788	202862	153	120	670	1361	1249	12085	16496	19834	18	10	-1.32193	1.39037e-05	1
	2845773	2845219	2845219	-	SAUSA300_RS09870		hypothetical protein	3778	5680	5704	103475	115804	124124	169	132	288	842	889	5206	10205	14122	20	11	-1.32193	3.82787e-05	0.000116582
	2846650	2845802		-	SAUSA300_RS11155	alr	alanine racemase	4437	1337	735	121531	27269	16005	42	36	427	428	312	7702	5194	4968	6	3	-1.32193	1.55101e-06	5.27536e-06
	2860172	2862052		+	SAUSA300_RS13595		drug transporter	3664	1574	1670	100350	32093	36354	41	35	340	568	361	6147	6891	5741	6	3	-1.32193	3.48565e-11	1
1939624			1939513	-	SAUSA300_RS14010		hypothetical protein	7305	14029	12561	200082	286008	273336	753	581	2008	1250	948	36217	15160	15061	84	50	-1.32193	9.1163e-07	3.13573e-06
					SAUSA300_RS02260		hypothetical protein	8878	18485	17769	243166	376867	386651	438	336	1509	2516	1981	27229	30497	31457	52	29	-1.32698	6.73874e-07	2.34741e-06
					SAUSA300_RS08920	mutM	formamidopyrimidine-DNA glycosylase	157014	228741	202968	4300303	4663276	4416563	9986	7824	26336	26592	24737	474966	322302	392778	1183	695	-1.33015	4.96714e-06	1.61138e-05
					SAUSA300_RS09510		hypothetical protein	50476	57404	50035	1382450	1170291	1088766	1203	956	1413	9034	11931	25486	109491	189451	153	85	-1.33179	0.000144	0.000420332
					SAUSA300_RS12915		hypothetical protein	55766	45873	54255	1527337	935208	1180584	419	337	4158	10389	7843	75002	125914	124539	54	30	-1.3322	2.78176e-06	9.26576e-06
					SAUSA300_RS00985	brnQ	branched-chain amino acid transport system II carrier protein	20080	14799	15485	549968	301704	336953	932	759	1216	3411	2741	21935	41348	43526	122	68	-1.33703	2.45733e-07	8.80652e-07
					SAUSA300_RS00595	sirC	iron compound ABC transporter permease SirC	265	275	269	7262	5619	5868	14	11	61	70	70	1101	859	1115	3	1	-1.34104	7.0179e-07	2.44155e-06
					SAUSA300_RS02110		superantigen-like protein	38	54	43	1061	1117	951	14	11	5	10	14	94	127	235	2	1	-1.34104	1.40011e-11	6.16319e-11
					SAUSA300_RS02065	pbuX	xanthine permease	342	315	301	9381	6435	6553	14	11	81	89	75	1464	1085	1206	3	1	-1.34239	6.37155e-06	2.04517e-05
					SAUSA300_RS11170		hypothetical protein	1233	208	145	33778	4258	3157	12	11	86	192	86	1551	2337	1372	2	1	-1.34395	2.9368e-06	1
					SAUSA300_RS10875		acetyltransferase	1621	1658	1296	44416	33816	28200	28	22	163	301	229	2957	3658	3650	3	2	-1.34577	1.01421e-11	4.49336e-11
					SAUSA300_RS04050		hypothetical protein	11843	13521	13384	324375	275667	291253	491	389	1805	2219	1556	32563	26897	24716	63	36	-1.34596	1.33124e-05	4.21867e-05
					SAUSA300_RS12865		hypothetical protein	2622	1937	1772	71828	39493	38562	66	54	223	459	420	4026	5565	6673	10	5	-1.34981	8.41957e-07	2.90997e-06
					SAUSA300_RS12790		hypothetical protein	251307	67697	59605	6882766	1380127	1296999	1840	1602	12607	27985	20757	227363	339176	329575	267	150	-1.35128	0.000835448	0.00227156
					SAUSA300_RS00665		hypothetical protein	25035	34924	25857	685665	711986	562648	2384	1877	4832	4189	2946	87143	50773	46780	298	176	-1.35364	1.20469e-11	1
					SAUSA300_RS11120	rpoF	RNA polymerase sigma factor SigB	2062	3324	3546	56477	67774	77160	151	117	315	544	435	5685	6602	6909	19	11	-1.36022	1.7088e-05	5.36548e-05
					SAUSA300_RS12040	infA	translation initiation factor IF-1	449989	490565	494470	12324245	10001017	10759577	18377	14606	58903	90429	63362	1062302	1095997	1006058	2447	1397	-1.36394	3.96847e-06	1.3044e-05
					SAUSA300_RS10350		hypothetical protein	3679	5224	4964	100781	106509	108036	120	94	534	921	715	9644	11163	11366	16	9	-1.37084	2.86313e-11	1.2463e-10
					SAUSA300_RS13460		tandem lipoprotein	7450	10680	11042	204063	217732	240290	117	91	1020	2097	1524	18400	25416	24205	16	9	-1.37851	3.19845e-08	1
					SAUSA300_RS14225		ABC transporter protein	739	737	689	20262	15034	14993	38	30	90	182	145	1633	2213	2309	6	3	-1.37851	1.86801e-08	1
					SAUSA300_RS11300		single-stranded DNA- binding protein family	1111	294	219	30434	5996	4779	11	10	129	178	124	2336	2163	1968	2	1	-1.38143	1.36732e-08	5.23596e-08
					SAUSA300_RS02745		PilT domain-containing protein	1027	170	145	28130	3470	3167	11	10	243	95	67	4390	1163	1072	3	1	-1.38466	3.96351e-06	1.30434e-05
					SAUSA300_RS04785	oppB	oligopeptide ABC transporter permease	1270	2482	2131	34797	50600	46388	768	593	269	345	273	4852	4182	4342	104	60	-1.38466	2.91521e-06	9.67497e-06
					SAUSA300_RS06820	fmtC	oxacillin resistance-related FmtC protein	317	2753	2369	8683	56138	51560	53	39	210	509	226	3802	6179	3592	8	4	-1.38606	8.59468e-06	2.74588e-05
					SAUSA300_RS02255		hypothetical protein	10923	14233	15104	299159	290170	328672	210	165	2471	1952	1772	44577	23665	28144	29	17	-1.38904	1.72276e-07	6.25587e-07
					SAUSA300_RS03200		hypothetical protein	1197	1164	1403	32802	23737	30545	37	29	178	283	193	3224	3429	3071	5	3	-1.38995	1.88902e-10	7.88435e-10
					SAUSA300_RS00385		ABC transporter ATP-binding protein	5727	9416	8783	156870	191979	191118	136	106	937	1759	1423	16900	21330	22601	21	11	-1.39232	6.37147e-14	1
					SAUSA300_RS01145		sensor histidine kinase family protein	11670	11659	11605	319632	237705	252524	397	317	1243	2624	1987	22421	31813	31550	59	33	-1.39232	1.7723e-10	1
					SAUSA300_RS06995	asd	aspartate semialdehyde dehydrogenase	19666	20128	18850	538620	410353	410182	419	334	3072	3613	2793	55413	43789	44356	60	35	-1.39232	2.83611e-15	1
					SAUSA300_RS06325	ftsK	DNA translocase FtsK	230	519	490	6308	10587	10676	25	19	94	101	64	1697	1225	1020	4	2	-1.39486	4.85484e-06	1.58057e-05
					SAUSA300_RS06075	fabD	malonyl CoA-acyl carrier protein transacylase	32765	8560	7814	897389	174516	170033	586	511	6957	495	113	125479	6008	1799	81	54	-1.40632	1.98358e-05	6.19276e-05
					SAUSA300_RS01105		maltose ABC transporter permease	23926	64838	61019	655300	1321851	1327783	9108	6928	4842	11591	7746	87332	140484	122994	1321	735	-1.41504	3.08862e-13	1
					SAUSA300_RS06920		peptide ABC transporter permease	4737	9755	9702	129736	198883	211126	207	159	452	1884	1871	8158	22837	29707	32	17	-1.41504	4.33287e-09	1
					SAUSA300_RS13365		hypothetical protein	879	899	800	24092	18339	17408	35	28	200	179	143	3621	2171	2276	6	3	-1.41504	7.12331e-12	1
					SAUSA300_RS14665		hypothetical protein	1688	1542	1636	46236	31447	35601	69	55	311	297	234	5619	3602	3722	10	6	-1.41504	5.39096e-12	1
					SAUSA300_RS00075		hypothetical protein	1922	1372	1723	52648	27983	37505	90	73	259	400	286	4680	4856	4546	15	8	-1.41831	4.34132e-06	1.42183e-05
					SAUSA300_RS12860		hypothetical protein	3675	4941	5183	100672	100750	112787	254	199	546	1028	797	9861	12464	12656	39	22	-1.41983	1.24516e-05	3.95047e-05
					SAUSA300_RS00510		hypothetical protein	374	264	332	10252	5398	7226	11	9	21	115	138	378	1394	2193	2	1	-1.42321	2.0871e-12	9.42982e-12
					SAUSA300_RS05955		hypothetical protein	452	550	510	12399	11215	11107	23	18	108	143	100	1951	1744	1589	4	2	-1.43161	2.33169e-08	8.84235e-08
					SAUSA300_RS08825	hemA	glutamyl-tRNA reductase	646	2049	1677	17703	41782	36496	35	27	306	350	254	5519	4250	4033	6	3	-1.43251	0.00336064	0.00859946
					SAUSA300_RS05615	mutS2	recombination and DNA strand exchange inhibitor protein	2427	2112	1812	66491	43072	39437	23	18	488	445	372	8818	5393	5918	4	2	-1.4361	5.6157e-07	1.97125e-06
					SAUSA300_RS04570		Na+/H+ antiporter family protein	1571	642	600	43035	13099	13077	11	9	289	358	280	5227	4346	4455	3	1	-1.44057	1.27158e-16	1
					SAUSA300_RS06350		hypothetical protein	221	601	673	6069	12269	14646	11	9	94	155	121	1705	1888	1933	2	1	-1.44746	1.0329e-06	3.54396e-06
					SAUSA300_RS08330	era	GTP-binding protein Era	28458	78535	68114	779414	1601079	1482163	7054	5364	6706	12607	10096	120942	152795	160309	1064	602	-1.45686	8.86757e-08	3.27216e-07
					SAUSA300_RS07385	aroA	3-phosphoshikimate 1-carboxyvinyltransferase	2564	3326	3198	70225	67814	69598	79	62	402	714	646	7259	8656	10259	13	7	-1.45943	6.87042e-09	2.66448e-08
					SAUSA300_RS09060		hypothetical protein	24760	25635	27137	678123	522623	590515	918	731	1574	6861	5833	28402	83156	92618	151	83	-1.45943	4.99503e-11	1
					SAUSA300_RS14180		citrate transporter, permease	62076	150848	135585	1700150	3075294	2950316	6137	4690	14385	25116	20396	259441	304404	323854	947	538	-1.45943	9.90808e-12	1
					SAUSA300_RS05835	mraY	phospho-N-acetylmuramoyl-pentapeptide-transferase	5270	5312	4473	144337	108301	97345	118	95	972	968	818	17541	11738	12998	19	11	-1.46713	2.60835e-08	9.86418e-08
					SAUSA300_RS09170	acsA	acetyl-CoA synthetase	6112	4928	4808	167405	100483	104638	63	51	825	1445	1085	14879	17516	17236	12	6	-1.46713	4.47657e-06	1.46438e-05
					SAUSA300_RS08990	accD	acetyl-CoA carboxylase subunit beta	961	963	747	26332	19635	16261	21	17	145	291	207	2629	3528	3295	4	2	-1.46815	7.92095e-09	3.06322e-08
					SAUSA300_RS13440		hypothetical protein	495	278	292	13559	5670	6360	20	17	74	126	92	1348	1530	1470	5	2	-1.47393	3.40025e-14	1
					SAUSA300_RS10355		hypothetical protein	1886	880	1032	51664	17955	22469	51	42	178	337	245	3225	4090	3902	9	5	-1.47644	4.05741e-09	1.59615e-08
					SAUSA300_RS00085	dnaB	replicative DNA helicase	4636	14220	15761	126979	289911	342969	311	235	1433	2763	2092	25859	33496	33226	50	28	-1.47805	5.81964e-07	2.03762e-06
					SAUSA300_RS11630	glmM	phosphoglucosamine mutase	2969	3871	3991	81337	78926	86862	104	82	528	837	651	9528	10149	10349	17	10	-1.47917	2.95214e-06	9.78565e-06
					SAUSA300_RS04400		CsbD-like superfamily protein	122668	179208	168207	3359623	3653460	3660174	5430	4250	28782	32662	24528	519072	395860	389454	892	519	-1.48064	2.94484e-05	9.07991e-05
					SAUSA300_RS00115		hypothetical protein	32300	10581	10634	884641	215716	231411	323	277	7169	1964	738	129295	23806	11731	53	34	-1.48745	1.66634e-06	5.65358e-06
					SAUSA300_RS13375		glucose 1-dehydrogenase-like protein	1306	2241	2002	35783	45690	43567	147	114	130	459	516	2352	5572	8201	26	14	-1.49033	4.79758e-08	1.78475e-07
					SAUSA300_RS08010	lpdA	dihydrolipoamide dehydrogenase	107436	111856	93786	2942451	2280383	2040766	1481	1185	3923	24052	34377	70758	291507	545834	265	148	-1.4926	4.63462e-07	1.63526e-06
					SAUSA300_RS01045		hypothetical protein	362	553	445	9926	11284	9700	10	8	93	121	110	1688	1478	1747	2	1	-1.49643	3.38084e-09	1.33575e-08
					SAUSA300_RS03100		hypothetical protein	731	247	265	20025	5047	5768	10	8	122	181	126	2208	2193	2004	3	1	-1.5025	1.91988e-11	1
					SAUSA300_RS07375		hypothetical protein	415	626	720	11390	12777	15685	20	16	120	198	140	2164	2408	2227	4	2	-1.5025	6.13281e-17	1
					SAUSA300_RS13070	hlgA	gamma-hemolysin component A	566	694	712	15518	14164	15498	20	16	81	185	157	1463	2251	2504	3	2	-1.50619	5.6535e-07	1.98198e-06
					SAUSA300_RS10140		hypothetical protein	735	370	424	20152	7553	9234	10	8	104	183	141	1883	2227	2252	2	1	-1.50861	8.70416e-07	3.00151e-06
					SAUSA300_RS01755	ulaA	PTS system ascorbate-specific transporter subunit IIC	8486	13036	10819	232416	265774	235428	222	173	1885	2564	1951	33996	31084	30984	39	22	-1.51457	9.69938e-15	1
					SAUSA300_RS03405	fhuG	ferrichrome transport permease fhuG	1994	1113	1056	54625	22702	22987	57	47	183	413	335	3303	5016	5321	11	6	-1.51457	6.54394e-15	1
					SAUSA300_RS13075	hlgC	gamma-hemolysin component C	7141	7296	7215	195586	148761	157006	222	177	935	1982	1614	16877	24023	25639	41	23	-1.51457	5.83673e-09	2.27649e-08
					SAUSA300_RS08025		geranyltranstransferase	2045	1243	1299	56009	25343	28286	28	23	73	463	543	1324	5615	8623	6	3	-1.52453	9.83596e-08	3.61974e-07
					SAUSA300_RS06765	acnA	aconitate hydratase	14359	42808	32093	393262	872715	698356	1475	1119	5195	6775	5179	93703	82115	82242	254	147	-1.52474	0.00114	0.00306613
					SAUSA300_RS10115		hypothetical protein	1541	939	970	42213	19151	21118	46	38	207	335	291	3734	4066	4624	10	5	-1.53051	1.06733e-09	4.29758e-09
					SAUSA300_RS01630	brnQ	branched-chain amino acid transport system II carrier protein	781	677	700	21407	13814	15247	19	15	99	183	232	1797	2224	3696	4	2	-1.53605	5.35832e-10	1
					SAUSA300_2428		tandem lipoprotein	1824	1179	1428	49981	24053	31073	19	15	315	438	327	5691	5310	5193	4	2	-1.53605	2.16883e-20	1
					SAUSA300_RS09370	ribD	riboflavin biosynthesis protein	509	590	563	13943	12034	12271	20	15	78	134	111	1416	1634	1765	3	2	-1.54057	2.24166e-13	1
					SAUSA300_RS01800		hypothetical protein	2537	3745	3727	69506	76358	81118	239	186	544	821	698	9827	9961	11092	44	25	-1.54749	5.70013e-09	2.22639e-08
					SAUSA300_RS01315		putative alcohol dehydrogenase	1771	2398	2123	48507	48904	46215	104	81	88	611	682	1599	7407	10837	20	11	-1.5536	3.42187e-08	1.28371e-07
					SAUSA300_RS08325	recO	DNA repair protein RecO	1277	1788	1670	34990	36451	36352	28	22	208	517	388	3768	6275	6171	6	3	-1.55722	1.36455e-09	5.47822e-09
					SAUSA300_RS06105	ftsY	signal recognition particle-docking protein FtsY	44291	81914	59923	1213062	1669966	1303930	5127	3976	14258	13854	9752	257144	167915	154840	937	550	-1.558	2.42926e-09	9.65356e-09
					SAUSA300_RS07140	murG	undecaprenyldiphospho-muramoylpentapeptide beta-N- acetylglucosaminyltransferase	1129	1406	1466	30936	28672	31920	54	43	222	387	325	4018	4694	5160	11	6	-1.558	3.99604e-09	1.57427e-08
					SAUSA300_1708	rot	accessory regulator Rot	35312	73234	69674	967129	1493014	1516104	2465	1896	7637	18106	12770	137736	219448	202761	478	267	-1.57138	2.28905e-06	7.67125e-06
					SAUSA300_RS11125	rsbW	serine-protein kinase RsbW	903	766	848	24753	15616	18455	17	14	186	245	198	3367	2975	3154	3	2	-1.57268	1.78255e-08	6.77866e-08
					SAUSA300_RS00205	ccrA	cassette chromosome recombinase A	268	271	299	7346	5541	6509	9	7	100	110	105	1815	1343	1669	3	1	-1.58496	3.78214e-06	1
					SAUSA300_0068		cadmium-exporting ATPase, truncation	145	206	223	3974	4204	4852	9	7	68	70	47	1238	852	746	2	1	-1.58496	1.12452e-40	1
					SAUSA300_RS00535		tandem lipoprotein	5584	3371	3327	152934	68742	72402	128	105	753	1223	937	13586	14822	14878	27	15	-1.58496	1.98148e-16	1
					SAUSA300_RS00640		HPCH/HPAI aldolase family protein	268	259	324	7359	5285	7062	9	7	40	75	63	736	910	1010	1	1	-1.58496	5.96036e-47	1
					SAUSA300_RS01295	gutB	sorbitol dehydrogenase	4646	7987	7392	127264	162842	160864	140	109	1060	1905	1521	19134	23092	24156	28	16	-1.58496	1.27367e-35	1
					SAUSA300_RS01660		PfkB family carbohydrate kinase	3970	14665	14626	108748	298973	318264	343	258	2253	2734	2175	40642	33142	34548	66	38	-1.58496	2.22314e-22	1
					SAUSA300_RS01780		MATE efflux family protein	5000	4169	4964	136944	84996	108024	152	122	1158	1148	920	20896	13914	14622	31	18	-1.58496	1.98752e-14	1
					SAUSA300_RS01815		hypothetical protein	2487	7981	7685	68120	162710	167233	358	271	587	1913	1591	10589	23192	25268	72	40	-1.58496	1.1357e-38	1
					SAUSA300_RS02180		putative restriction/modification system specificity protein	273	229	188	7486	4686	4106	608	493	35	78	52	634	946	835	131	73	-1.58496	8.59163e-22	1
					SAUSA300_RS02330		ABC transporter ATP-binding protein	4930	9971	10312	135029	203282	224397	191	147	1183	2539	2081	21348	30776	33043	39	22	-1.58496	2.80018e-24	1
					SAUSA300_RS03305		putative monovalent cation/H+ antiporter subunit G	9280	45255	38063	254169	922607	828263	2072	1547	5042	9027	6394	90939	109406	101522	411	232	-1.58496	4.91209e-54	1
					SAUSA300_RS03400	fhuB	ferrichrome transport permease fhuB	2180	1100	1155	59709	22435	25152	48	40	275	501	388	4963	6073	6168	11	6	-1.58496	5.69065e-13	1
					SAUSA300_RS04735		LysR family transcriptional regulator	3260	5143	3985	89287	104862	86725	194	152	815	1257	846	14710	15238	13434	41	23	-1.58496	8.97356e-09	1
					SAUSA300_RS04915		sodium:alanine symporter family protein	364	2134	2007	9976	43521	43681	45	33	315	390	293	5695	4726	4667	9	5	-1.58496	1.22051e-12	1
					SAUSA300_RS05030		ABC transporter ATP-binding protein	3446	4600	5041	94398	93797	109703	169	132	891	1237	950	16084	14999	15092	35	20	-1.58496	3.18926e-75	1
					SAUSA300_RS05740		superantigen-like protein	31762	50120	41932	869894	1021799	912441	2361	1843	8461	12622	7778	152596	152984	123508	494	282	-1.58496	6.28847e-14	1
					SAUSA300_RS06695	guaC	guanosine 5'-monophosphate oxidoreductase	38324	20610	25144	1049622	420172	547136	386	319	5891	8530	6427	106249	103387	102048	86	49	-1.58496	3.96438e-19	1
					SAUSA300_RS07240		putative drug transporter	2189	4739	4495	59977	96615	97828	102	78	732	1059	824	13216	12838	13094	21	12	-1.58496	1.69704e-22	1
					SAUSA300_RS07520		hypothetical protein	608	1148	1085	16662	23411	23611	17	13	226	314	252	4086	3808	4009	4	2	-1.58496	9.28485e-26	1
					SAUSA300_RS07685		hypothetical protein	744	509	609	20387	10386	13261	16	13	130	180	153	2350	2186	2430	3	2	-1.58496	3.86094e-32	1
					SAUSA300_RS07705		phiSLT ORF 50-like protein	390	987	886	10707	20131	19292	34	26	212	204	159	3835	2482	2531	7	4	-1.58496	2.74628e-31	1
					SAUSA300_RS08230	glk	glucokinase	783	1528	1469	21445	31167	31986	34	26	275	458	314	4965	5552	4993	8	4	-1.58496	1.00823e-09	4.07158e-09
					SAUSA300_RS13090		6-carboxyhexanoate--CoA ligase	1950	2845	2697	53414	58018	58695	350	273	455	832	523	8217	10085	8314	76	42	-1.58496	1.52735e-11	1
					SAUSA300_RS13125		ABC transporter ATP-binding/permease	3979	3183	3065	108996	64892	66711	55	45	753	983	773	13590	11924	12281	12	7	-1.58496	1.23556e-18	1
					SAUSA300_RS13265		amino acid permease	5650	10578	10385	154752	215656	225980	107	83	1769	2865	2084	31909	34735	33099	24	13	-1.58496	9.84625e-13	1
					SAUSA300_RS13605		ABC transporter ATP-binding protein	1507	1539	1584	41288	31386	34487	64	51	284	571	409	5128	6928	6493	15	8	-1.58496	4.39731e-12	1
					SAUSA300_RS03905		hypothetical protein	1372	1925	2235	37577	39254	48649	48	38	290	713	445	5232	8648	7066	11	6	-1.59192	1.33137e-10	5.63414e-10
					SAUSA300_RS06165	sucD	succinyl-CoA synthetase subunit alpha	10412	11142	10813	285170	227152	235307	262	209	2881	3011	2036	51971	36504	32330	57	33	-1.59615	8.3485e-05	0.000248459
					SAUSA300_RS11430		aldehyde dehydrogenase family protein	3063	4822	4789	83903	98318	104208	81	63	891	1334	1037	16084	16171	16474	18	10	-1.59637	1.38136e-07	5.03617e-07
					SAUSA300_RS08700	ruvB	Holliday junction DNA helicase RuvB	10166	16321	14778	278433	332739	321583	1546	1205	2501	4771	2890	45118	57826	45888	342	192	-1.59694	4.33515e-09	1.70296e-08
					SAUSA300_RS01635		5'-nucleotidase	862	712	656	23624	14516	14295	69	56	161	247	181	2908	3004	2878	16	9	-1.60699	4.89188e-09	1.91616e-08
					SAUSA300_RS06440	glpK	glycerol kinase	63875	82842	65618	1749401	1688891	1427841	1944	1536	14888	21450	16296	268516	259976	258743	433	248	-1.61143	1.45514e-10	6.13894e-10
					SAUSA300_RS04470		5'-nucleotidase family protein	9756	11654	11328	267205	237599	246500	86	68	2116	3475	2690	38164	42124	42719	19	11	-1.61298	3.00586e-10	1.24134e-09
					SAUSA300_RS04065		hypothetical protein	5655	15130	16886	154887	308469	367436	243	185	1200	4192	4025	21651	50815	63919	54	30	-1.62293	1.64353e-10	6.88071e-10
					SAUSA300_RS13975		hydrolase family protein	2609	2228	2108	71480	45436	45870	53	43	614	662	520	11089	8034	8264	12	7	-1.62709	1.14893e-07	4.21687e-07
					SAUSA300_RS00035	gyrA	DNA gyrase subunit A	3203	6364	6631	87728	129744	144304	159	122	843	1785	1526	15205	21637	24236	36	20	-1.62882	4.04093e-07	1.43317e-06
					SAUSA300_RS06675		gamma-aminobutyrate permease	12807	9756	9942	350774	198910	216357	1475	1198	1623	4005	3131	29274	48551	49715	357	199	-1.63227	3.83422e-13	1
					SAUSA300_RS03815		hypothetical protein	279	304	292	7666	6207	6354	7	6	64	113	71	1164	1370	1139	1	1	-1.63631	6.46802e-10	2.63142e-09
					SAUSA300_RS05010		hypothetical protein	287	343	327	7876	6994	7126	7	6	65	102	80	1177	1245	1282	1	1	-1.63662	5.39265e-21	3.02563e-20
					SAUSA300_RS05400		hypothetical protein	598	478	380	16377	9758	8287	30	24	109	165	119	1973	2007	1898	7	4	-1.66403	1.74767e-07	6.3379e-07
					SAUSA300_RS00710		cell wall surface anchor family protein	291	194	218	7992	3964	4749	7	6	67	124	120	1213	1514	1914	2	1	-1.66513	7.87651e-11	3.37494e-10
					SAUSA300_RS13435		hypothetical protein	438	273	291	11998	5573	6348	7	6	77	124	101	1404	1504	1619	2	1	-1.67807	1.73377e-23	1
					predicted RNA	predicted RNA	-	1156	1455	1365	31676	29666	29710	45	36	281	476	319	5074	5776	5072	11	6	-1.6811	2.29155e-10	9.52088e-10
					SAUSA300_RS07180		hypothetical protein	301	303	253	8244	6180	5525	8	6	126	137	86	2278	1663	1371	3	1	-1.68513	1.08149e-10	4.60515e-10
					SAUSA300_RS05135	atl	autolysin	756	497	580	20719	10139	12623	15	12	157	205	161	2831	2486	2559	3	2	-1.68589	0.00019742	0.000570789
					SAUSA300_RS10180		hypothetical protein	2115	5541	6954	57941	112969	151336	95	72	509	1702	1621	9183	20636	25753	22	12	-1.68614	1.6374e-08	6.25271e-08
					SAUSA300_RS03610		cobalamin synthesis protein/P47K family protein	1269	2213	2095	34766	45120	45594	123	96	318	541	565	5747	6557	8978	28	16	-1.68806	6.92008e-26	1
					SAUSA300_RS01410	rbsD	D-ribose pyranase	2290	3132	3314	62728	63856	72120	62	48	599	949	755	10814	11511	11992	14	8	-1.69302	1.42135e-16	7.15376e-16
					SAUSA300_RS09035	ald	alanine dehydrogenase	603	340	355	16527	6948	7740	15	12	143	184	144	2579	2238	2295	4	2	-1.69334	1.7802e-07	6.44735e-07
					SAUSA300_RS07080		hypothetical protein	4063	10254	8496	111300	209063	184873	930	710	1545	2319	1812	27874	28115	28779	208	119	-1.70044	1.13089e-27	1
					SAUSA300_RS08985	accA	acetyl-CoA carboxylase carboxyltransferase subunit alpha	1579	3561	3096	43246	72604	67388	77	59	633	927	592	11424	11238	9400	18	10	-1.70044	3.21981e-12	1.44285e-11
					SAUSA300_RS10185	vraR	DNA-binding response regulator	38185	23409	22185	1045819	477249	482744	720	594	13889	4234	2469	250491	51326	39202	159	101	-1.70044	2.02581e-15	9.76524e-15
					SAUSA300_RS11165		hypothetical protein	1224	1594	1188	33544	32500	25867	96	76	140	551	423	2541	6686	6719	24	13	-1.70044	1.10849e-25	6.74456e-25
					SAUSA300_RS08915	coaE	dephospho-CoA kinase	5139	1392	1217	140752	28395	26491	80	70	162	1227	1136	2934	14872	18050	23	12	-1.70782	8.90279e-12	3.9507e-11
					SAUSA300_RS08820	hemX	hemA concentration negative effector hemX	5167	5789	5729	141530	118035	124666	250	198	852	2111	1599	15379	25589	25389	61	34	-1.71049	2.99193e-10	1.23745e-09
					SAUSA300_RS07110	arlS	sensor histidine kinase protein	2554	2690	2643	69959	54850	57524	80	64	558	977	720	10077	11848	11434	20	11	-1.71187	1.63134e-10	6.84016e-10
					SAUSA300_RS13745	cidC	pyruvate oxidase	23226	21708	22785	636124	442556	495815	189	151	4097	8592	6155	73900	104139	97741	47	26	-1.71312	6.1334e-09	2.38202e-08
					SAUSA300_RS02885		HAD family hydrolase	28785	71778	70597	788367	1463332	1536183	1671	1275	9933	19937	14662	179141	241638	232814	390	220	-1.71989	1.8878e-17	9.78936e-17
					SAUSA300_RS08585	alaS	alanyl-tRNA synthetase	6634	13496	12110	181692	275149	263518	382	294	2506	3252	2543	45207	39418	40381	88	51	-1.72583	8.93824e-10	3.62025e-09
					SAUSA300_RS02525	ksgA	dimethyladenosine transferase	3934	2158	1444	107770	44001	31433	137	115	939	663	477	16939	8038	7580	34	20	-1.72792	2.90445e-13	1.32983e-12
					SAUSA300_RS07390	aroB	3-dehydroquinate synthase	17762	20075	19367	486490	409282	421428	261	207	3514	6909	5206	63387	83740	82663	64	36	-1.73697	1.92227e-24	1
					predicted RNA	predicted RNA	-	1702	1294	1224	46635	26391	26647	78	63	299	538	397	5393	6529	6315	20	11	-1.74003	2.33866e-12	1.05317e-11
					SAUSA300_RS00580	lctP	L-lactate permease	1996	3687	3879	54685	75185	84424	52	40	751	936	776	13544	11353	12321	12	7	-1.74147	1.46222e-12	6.61746e-12
					SAUSA300_RS00895		aldehyde dehydrogenase	2314	5653	5826	63377	115256	126776	171	131	913	1547	1292	16476	18760	20521	41	23	-1.75899	1.06932e-09	4.29927e-09
					SAUSA300_RS07340		DnaQ family exonuclease/DinG family helicase	867	826	783	23749	16858	17046	21	17	241	367	238	4350	4452	3786	6	3	-1.75899	8.59847e-11	3.67853e-10
					SAUSA300_RS08170		glycine dehydrogenase subunit 1	3254	3476	3505	89139	70867	76278	85	68	801	1154	918	14451	13986	14587	21	12	-1.76081	1.33621e-13	6.19043e-13
					SAUSA300_RS08075		hypothetical protein	15227	20570	21605	417054	419361	470136	321	252	3945	6884	5154	71160	83438	81848	80	45	-1.76553	7.86624e-20	1
					SAUSA300_RS12940		uroporphyrin-III C-methyl transferase	26727	36288	37388	732015	739804	813562	860	675	4935	13293	10403	89017	161118	165189	220	122	-1.76553	3.40747e-21	1
					SAUSA300_RS01745		lipoate-protein ligase A family protein	237	710	659	6512	14494	14360	15	11	157	234	143	2848	2846	2271	4	2	-1.77761	9.59292e-26	1
					SAUSA300_RS09580	hsdS	type I restriction-modification enzyme, S subunit	616	395	401	16879	8071	8737	14	11	250	115	71	4508	1395	1134	4	2	-1.77761	4.358e-21	1
					SAUSA300_RS05185		hypothetical protein	1196	1431	1320	32756	29179	28728	70	55	296	504	356	5353	6115	5662	18	10	-1.77923	1.0444e-11	4.61964e-11
					predicted RNA	predicted RNA	-	924	1511	1810	25309	30809	39406	29	22	359	501	393	6476	6080	6254	7	4	-1.7829	8.78718e-23	5.12992e-22
					SAUSA300_RS13240	opuCb	glycine betaine/carnitine/choline ABC transporter	1184	243	204	32451	4969	4446	18	16	202	252	206	3658	3062	3275	6	3	-1.7885	6.47707e-24	3.8469e-23
					SAUSA300_RS07260		putative 5'-3' exonuclease	360	133	133	9882	2715	2900	19	16	76	77	77	1386	935	1222	6	3	-1.79647	1.68696e-13	7.7759e-13
					SAUSA300_RS09515		hypothetical protein	42399	43521	45703	1161233	887266	994506	720	574	4600	18422	16859	82964	223281	267685	196	108	-1.79807	4.16017e-07	1.47165e-06
					SAUSA300_RS02365		hypothetical protein	2671	3516	3382	73161	71686	73611	141	111	724	1131	946	13067	13712	15022	37	21	-1.80735	8.77957e-19	1
					SAUSA300_RS05560		iron/heme permease	1191	1600	1586	32635	32629	34513	87	68	405	528	415	7319	6403	6603	24	13	-1.80735	1.15913e-22	1
					SAUSA300_RS11270	thiE	thiamine-phosphate pyrophosphorylase	1209	1019	945	33135	20787	20584	33	26	305	474	344	5512	5756	5471	10	5	-1.80735	6.65551e-34	1
					SAUSA300_RS14075		L-lactate dehydrogenase	827	715	640	22651	14587	13934	32	26	161	266	229	2921	3232	3650	8	5	-1.8111	1.8548e-13	8.53518e-13
					SAUSA300_RS13370		hypothetical protein	2762	1563	1084	75659	31875	23595	32	26	364	875	679	6580	10606	10790	10	5	-1.81943	2.35182e-26	1.45356e-25
					SAUSA300_RS11725		putative hemolysin III	17163	24204	20641	470080	493446	449151	1264	993	5340	7421	5497	96317	89942	87287	334	192	-1.82491	1.57158e-15	7.60247e-15
					SAUSA300_RS04040		hypothetical protein	20238	34055	31339	554279	694272	681939	3647	2834	6731	10417	7985	121397	126259	126787	961	549	-1.82716	4.57527e-14	2.14873e-13
					SAUSA300_RS01035	hsdR	type I restriction-modification enzyme, R subunit	1083	4051	3943	29662	82586	85802	89	67	472	1012	1100	8526	12265	17471	22	13	-1.82852	1.45087e-09	5.81621e-09
					SAUSA300_RS14605		hypothetical protein	14430	12654	10524	395207	257974	229003	2797	2262	3037	4942	3598	54788	59903	57133	773	440	-1.8365	2.29095e-19	1
					SAUSA300_RS11160	acpS	4'-phosphopantetheinyl transferase	1563	3927	3524	42830	80065	76684	196	149	853	1040	695	15398	12607	11042	50	29	-1.84435	1.4652e-30	9.64355e-30
					SAUSA300_RS04005	uvrA	excinuclease ABC subunit A	6795	5897	5832	186107	120236	126905	151	122	1551	2403	1763	27985	29128	27996	42	24	-1.848	1.22505e-10	5.20029e-10
					SAUSA300_RS02520		hypothetical protein	4757	7643	7690	130309	155833	167342	189	147	2042	2109	1759	36842	25568	27932	50	29	-1.85244	2.25694e-31	1.5072e-30
					predicted RNA	predicted RNA	-	692	548	605	18970	11180	13184	12	10	171	277	226	3090	3357	3593	4	2	-1.85709	7.56027e-31	5.01211e-30
					SAUSA300_RS12470		hypothetical protein	4598	6827	7501	125935	139185	163232	110	85	1663	2528	1695	29994	30642	26928	30	17	-1.85858	9.94834e-14	4.61671e-13
					SAUSA300_RS08800	hemL	glutamate-1-semialdehyde aminotransferase	869	817	819	23821	16667	17824	25	20	240	391	280	4339	4744	4460	8	4	-1.85982	4.10852e-13	1.87799e-12
					SAUSA300_RS03205	argS	arginyl-tRNA synthetase	1050	964	1000	28759	19669	21765	38	30	277	445	301	4998	5397	4784	11	6	-1.86394	6.71068e-14	3.13013e-13
					predicted RNA	predicted RNA	-	9412	14629	15408	257783	298244	335288	225	175	3124	4847	3991	56343	58746	63373	61	35	-1.86587	2.1157e-10	8.81703e-10
					SAUSA300_RS11365	atpB	F0F1 ATP synthase subunit A	307	61	59	8423	1249	1297	6	5	29	63	54	536	770	870	1	1	-1.86617	1.04168e-09	4.20048e-09
					SAUSA300_RS05840	murD	UDP-N-acetylmuramoyl-L-alanyl-D-glutamate synthetase	118	493	477	3236	10069	10386	14	10	122	149	98	2200	1811	1570	4	2	-1.86876	1.44441e-14	6.84222e-14
					SAUSA300_RS10530	chs	chemotaxis-inhibiting protein CHIPS	58	223	201	1607	4560	4384	14	10	48	54	43	870	656	697	3	2	-1.87235	1.21041e-15	5.87607e-15
					SAUSA300_RS01805		NADH-dependent FMN reductase	383	553	453	10503	11276	9867	13	10	184	150	95	3327	1819	1511	3	2	-1.87447	3.7048e-32	2.51706e-31
					SAUSA300_RS03255		hypothetical protein	377	630	538	10337	12845	11719	19	15	147	204	184	2668	2476	2931	6	3	-1.87447	3.31412e-31	1
					SAUSA300_RS03500		AraC family transcriptional regulator	376	617	625	10306	12584	13612	19	15	148	277	204	2673	3365	3246	6	3	-1.87447	1.04244e-23	1
					SAUSA300_RS08775	folC	folylpolyglutamate synthase	1167	1109	1006	31975	22626	21902	25	20	328	424	276	5924	5149	4397	7	4	-1.87447	6.16169e-15	2.94428e-14
					SAUSA300_RS02590		polysaccharide biosynthesis protein	803	2317	2296	21997	47238	49970	26	20	504	689	517	9106	8362	8223	7	4	-1.89308	4.8579e-22	1
					SAUSA300_RS01405	rbsK	ribokinase	502	248	237	13769	5075	5168	13	10	198	59	53	3586	716	853	3	2	-1.89812	1.12928e-15	5.52139e-15
					SAUSA300_RS06790	parC	DNA topoisomerase IV subunit A	1516	4011	4448	41529	81784	96799	145	110	834	1112	983	15054	13488	15618	38	22	-1.89812	8.60797e-18	4.50643e-17
					SAUSA300_RS12910		sensor histidine kinase	592	864	983	16216	17614	21399	19	15	288	339	262	5200	4115	4161	6	3	-1.90182	1.87424e-14	8.86297e-14
					SAUSA300_RS06360	pgsA	CDP-diacylglycerol--glycerol-3-phosphate 3-phosphatidyltransferase	174	491	477	4783	10022	10390	13	10	117	195	155	2123	2367	2469	4	2	-1.90414	2.00599e-16	9.9862e-16
					SAUSA300_RS14150		hypothetical protein	407	268	262	11151	5463	5708	6	5	98	149	106	1781	1816	1683	2	1	-1.90689	1.0948e-32	1
					SAUSA300_RS04615	mnhA	monovalent cation/H+ antiporter subunit A	8193	12807	11452	224410	261098	249200	1202	938	317	4656	5390	5718	56436	85592	344	188	-1.92338	1.50739e-11	6.61418e-11
					SAUSA300_RS00575		hypothetical protein	8628	9066	8535	236317	184845	185720	223	177	2219	3475	2669	40032	42122	42393	63	36	-1.93289	1.16754e-27	7.39982e-27
					SAUSA300_RS04020		putative acetyltransferase	2631	3159	3278	72084	64419	71329	69	54	790	1268	970	14253	15375	15403	20	11	-1.94062	3.73248e-18	1.95777e-17
					SAUSA300_RS08695	queA	S-adenosylmethionine:tRNA ribosyltransferase-isomerase	4570	2397	2186	125182	48877	47586	58	49	759	1537	1011	13688	18636	16059	19	10	-1.94555	1.62138e-16	8.13065e-16
					SAUSA300_RS04310		ABC transporter substrate-binding protein	3668	2657	2447	100476	54186	53260	65	53	819	1156	971	14778	14014	15428	19	11	-1.9542	3.135e-32	1
					SAUSA300_RS12430		dehydrogenase family protein	2117	2868	2786	57996	58478	60640	227	178	647	994	847	11672	12053	13461	65	37	-1.95936	8.12269e-19	4.33527e-18
					SAUSA300_RS04900		transporter, monovalent cation:proton antiporter-2 (CPA2) family protein	181847	213393	194086	4980409	4350391	4223296	7658	6072	65600	69549	50722	1183081	842927	805359	2170	1268	-1.96683	1.23742e-16	6.2395e-16
					SAUSA300_RS04645	gudB	NAD-specific glutamate dehydrogenase	4704	6671	6347	128841	136004	138118	274	215	1583	2260	1782	28560	27392	28297	78	45	-1.96788	2.59445e-09	1.02802e-08
					SAUSA300_RS06080	fabG	3-oxoacyl-(acyl-carrier-protein) reductase	19701	44172	36839	539586	900527	801628	1699	1304	14811	8116	6652	267114	98366	105622	448	274	-1.96801	1.12328e-16	5.69545e-16
					SAUSA300_RS01335		alcohol dehydrogenase, zinc-containing	3442	2709	3245	94275	55240	70630	1195	965	790	1413	951	14259	17129	15113	360	203	-1.96963	1.1572e-15	5.6478e-15
					SAUSA300_RS04950	prfC	peptide chain release factor 3	1243	1450	1496	34050	29564	32565	106	84	521	525	349	9400	6365	5555	31	18	-1.96963	9.81585e-17	4.9955e-16
					SAUSA300_RS08950	icd	isocitrate dehydrogenase	662	444	334	18146	9064	7269	18	14	129	284	162	2330	3448	2581	6	3	-1.97968	5.51193e-11	2.3729e-10
					SAUSA300_RS08005		2-oxoisovalerate dehydrogenase, E1 component, alpha subunit	5368	9216	9389	147024	187902	204314	156	121	2402	3001	2445	43332	36381	38826	45	26	-1.98935	1.75428e-16	8.74902e-16
					SAUSA300_RS02075	guaA	GMP synthase	2135	8606	8571	58479	175455	186508	343	258	1715	2430	2007	30940	29455	31869	98	56	-1.99118	2.24931e-15	1.08236e-14
					SAUSA300_RS14560		hypothetical protein	108246	285198	240585	2964647	5814255	5235087	12020	9159	48067	92189	66721	866871	1117318	1059388	3525	1989	-1.99231	3.57254e-20	1.9721e-19
					SAUSA300_RS06280		hypothetical protein	7946	12491	12707	217629	254663	276505	100	78	2224	5246	4284	40113	63592	68020	31	17	-1.99305	2.23064e-20	1.23633e-19
					SAUSA300_RS05175	qoxA	quinol oxidase, subunit II	1383	2226	2284	37903	45398	49699	42	32	574	760	561	10358	9218	8922	12	7	-1.99865	3.03147e-11	1.31375e-10
					SAUSA300_RS00320		cyclic nucleotide-binding domain-containing protein	7314	7304	7001	200322	148920	152351	467	374	1977	3116	2344	35662	37767	37231	144	82	-2	2.11542e-36	1
					SAUSA300_RS00645		pyridoxal-dependent decarboxylase	16153	12800	11135	442416	260966	242309	329	268	3511	6074	4631	63325	73627	73541	105	59	-2	7.11569e-29	1
					SAUSA300_RS00875	cap5O	capsular polysaccharide biosynthesis protein Cap5O	8917	19883	18958	244242	405354	412536	277	213	4210	6586	5138	75932	79832	81591	83	47	-2	1.97772e-22	1
					SAUSA300_RS00975	argC	N-acetyl-gamma-glutamyl-phosphate reductase	2371	6862	4041	64943	139911	87947	701	533	1277	1749	1309	23043	21202	20787	205	118	-2	1.03774e-13	1
					SAUSA300_RS01875	ltrA	hypothetical protein	1689	2290	2134	46270	46704	46451	45	36	564	886	721	10178	10743	11453	14	8	-2	1.70788e-13	1
					SAUSA300_RS05310		cytochrome D ubiquinol oxidase, subunit II	7705	18528	12414	211038	377730	270132	2542	1947	3716	5324	3749	67032	64536	59528	755	433	-2	3.39987e-44	1
					SAUSA300_RS06145		hypothetical protein	829	1807	1706	22705	36840	37130	29	22	368	690	517	6651	8373	8212	9	5	-2	6.97477e-17	3.55622e-16
					SAUSA300_RS06960	pstC	phosphate ABC transporter permease PstC	913	747	616	25016	15240	13424	43	35	214	341	288	3874	4138	4575	14	8	-2	1.13277e-18	1
					SAUSA300_RS07235		cell surface protein	3220	2749	2815	88214	56062	61274	59	48	986	1301	975	17784	15772	15484	19	11	-2	1.30346e-06	1
					SAUSA300_RS08095		hypothetical protein	4445	4383	3493	121758	89364	76026	502	403	1094	1931	1470	19735	23412	23352	164	93	-2	1.89183e-15	1
					SAUSA300_RS08105		hypothetical protein	1372	604	671	37603	12330	14602	16	13	267	583	404	4826	7066	6416	7	3	-2	4.70423e-46	1
					SAUSA300_RS10390		hypothetical protein	2290	1171	1020	62719	23886	22199	62	52	530	700	506	9560	8494	8040	21	12	-2	6.26947e-42	1
					SAUSA300_RS12405		hypothetical protein	3149	1416	1176	86255	28877	25593	82	69	643	902	680	11600	10935	10810	28	16	-2	5.94739e-51	1
					SAUSA300_RS12925	narJ	respiratory nitrate reductase, subunit delta	3137	3866	3842	85932	78816	83611	135	106	1058	1697	1235	19083	20578	19611	44	25	-2	1.05949e-105	1
					SAUSA300_RS14670		hypothetical protein	3698	4330	4427	101304	88283	96336	70	55	1135	1936	1512	20485	23466	24011	23	13	-2	5.92262e-66	1
					SAUSA300_RS11380	upp	uracil phosphoribosyltransferase	2353	2754	2570	64462	56156	55939	139	110	760	1102	910	13712	13363	14459	45	26	-2.00271	1.02021e-12	4.64011e-12
					SAUSA300_RS00120		hypothetical protein	46183	70487	57573	1264874	1437009	1252794	2452	1918	20143	23944	18106	363282	290199	287495	786	456	-2.00946	4.08696e-19	2.20277e-18
					SAUSA300_RS06210	codY	transcriptional repressor CodY	14317	8009	7443	392128	163292	161972	643	534	4393	4032	2736	79241	48879	43442	216	127	-2.01445	5.29414e-14	2.47784e-13
					SAUSA300_RS06285		ribosomal protein L7Ae	945	938	933	25904	19134	20309	27	21	345	426	362	6237	5169	5755	9	5	-2.01681	2.7194e-20	1.50419e-19
					SAUSA300_RS03770		hypothetical protein	6259	16169	14765	171426	329632	321300	510	388	4393	4790	3765	79239	58062	59781	159	93	-2.02237	1.33271e-18	7.03077e-18
					SAUSA300_RS09810		hypothetical protein	2950	5940	5720	80801	121100	124472	98	75	1323	2296	1799	23874	27835	28574	32	18	-2.02308	2.28532e-13	1.04811e-12
					SAUSA300_RS02760	cysS	cysteinyl-tRNA synthetase	4930	5376	4874	135031	109616	106061	73	58	1511	2431	1978	27259	29474	31406	25	14	-2.02647	1.56311e-17	8.13648e-17
					SAUSA300_RS09125		hypothetical protein	14198	35560	35785	388869	724961	778694	1209	922	7887	13518	9583	142242	163837	152169	393	223	-2.02748	2.64531e-19	1.43707e-18
					SAUSA300_RS13840		1-pyrroline-5-carboxylate dehydrogenase	38627	45269	48399	1057927	922890	1053171	827	654	3110	20687	27491	56099	250726	436507	288	160	-2.03122	2.48303e-09	9.85295e-09
					SAUSA300_RS08365		hypothetical protein	3730	1997	1843	102164	40713	40112	64	53	945	1288	908	17045	15618	14420	24	13	-2.04772	2.97938e-12	1.3373e-11
					SAUSA300_RS06425	mutL	DNA mismatch repair protein	5781	7116	7445	158332	145081	162002	140	110	2168	2994	2524	39099	36295	40085	47	27	-2.05063	7.29177e-19	3.89939e-18
					SAUSA300_RS04025		TPR domain-containing protein	16422	16222	15189	449780	330733	330527	157	126	4354	7951	6323	78526	96371	100402	55	31	-2.05889	6.05828e-21	3.39214e-20
					SAUSA300_RS08940	phoP	alkaline phosphatase synthesis transcriptional regulatory protein	2368	3093	3199	64858	63074	69610	83	65	921	1398	1095	16624	16955	17392	29	16	-2.06075	2.68553e-16	1.32965e-15
					SAUSA300_RS00315	arcB	ornithine carbamoyltransferase	3211	4027	3571	87956	82106	77710	328	259	914	1790	1459	16487	21695	23177	113	64	-2.07039	2.09198e-30	1
					SAUSA300_RS12880		MarR family transcriptional regulator	13305	24845	24248	364410	506523	527635	779	602	5998	9463	7789	108184	114699	123686	261	149	-2.07201	1.30666e-18	6.90663e-18
					SAUSA300_RS03710	saeR	DNA-binding response regulator SaeR	3814	6227	6104	104469	126950	132823	197	153	1146	2764	2264	20682	33510	35962	68	38	-2.0725	7.77548e-07	2.69144e-06
					SAUSA300_RS06260	proS	prolyl-tRNA synthetase	10396	17065	17283	284742	347918	376074	686	533	3119	7968	6238	56251	96573	99045	238	133	-2.08092	1.21858e-22	7.08379e-22
					SAUSA300_RS10155		hypothetical protein	251	234	239	6884	4776	5204	10	8	75	153	95	1368	1862	1512	4	2	-2.08092	2.49577e-27	1.57816e-26
					SAUSA300_RS02515		TatD family hydrolase	163	265	247	4487	5413	5379	5	4	82	131	103	1496	1594	1643	2	1	-2.08406	3.6351e-22	2.08656e-21
					SAUSA300_RS01350	scdA	cell wall biosynthesis protein ScdA	440	488	511	12059	9959	11135	11	8	192	260	198	3472	3159	3155	4	2	-2.10852	2.86852e-36	2.02946e-35
					SAUSA300_RS04525	dltC	D-alanine--poly(phosphoribitol) ligase subunit 2	179	178	183	4925	3636	4002	5	4	69	173	134	1245	2106	2143	3	1	-2.11548	5.42784e-24	3.23075e-23
					SAUSA300_RS13380		putative transporter	215	183	190	5905	3748	4134	5	4	126	186	94	2287	2255	1506	3	1	-2.11548	3.49738e-26	1
					SAUSA300_RS14400		hypothetical protein	381	338	384	10458	6909	8361	10	8	110	181	160	1989	2203	2546	3	2	-2.11548	3.56464e-47	2.84547e-46
					SAUSA300_RS14595		2-oxoglutarate/malate translocator	3293	4926	4421	90213	100433	96203	46	36	1716	1921	1488	30955	23293	23634	17	9	-2.12553	1.88943e-22	1.0914e-21
					SAUSA300_RS03830	folE	7-cyano-7-deazaguanine reductase	30	292	293	835	5959	6377	6	4	60	197	91	1095	2391	1445	3	1	-2.12928	2.53425e-35	1.77917e-34
					SAUSA300_RS11710		EmrB/QacA family drug resistance transporter	9885	11422	12044	270747	232872	262078	10	8	5040	7303	5618	90903	88515	89201	4	2	-2.1375	1.79512e-44	1
					SAUSA300_RS08615		hypothetical protein	357	529	440	9797	10793	9588	5	4	190	273	221	3435	3314	3514	2	1	-2.16881	8.54954e-20	4.69111e-19
					SAUSA300_RS06340		M16 family peptidase	46	71	46	1263	1459	1021	6	4	21	42	25	395	511	412	2	1	-2.16993	3.78742e-40	2.81029e-39
					SAUSA300_RS08620		hypothetical protein	1244	1720	1702	34072	35077	37042	41	32	584	704	478	10538	8541	7599	13	8	-2.17535	2.52738e-26	1.55855e-25
					SAUSA300_RS08935	phoR	sensory box histidine kinase PhoR	186	349	350	5118	7117	7635	11	8	77	146	106	1403	1775	1688	3	2	-2.18012	5.04025e-16	2.47759e-15
					SAUSA300_RS04530	dltD	D-alanine-activating enzyme/D-alanine-D-alanyl, dltD protein	199	61	63	5455	1257	1392	5	4	38	51	50	701	618	806	2	1	-2.18345	1.67719e-17	8.71374e-17
					SAUSA300_RS00080	rplI	50S ribosomal protein L9	82	55	50	2268	1140	1098	5	4	38	30	20	702	373	319	2	1	-2.18934	7.30946e-23	4.2947e-22
					SAUSA300_RS11720		putative drug transporter	187619	48712	42818	5138485	993084	931730	2451	2138	33745	50412	34547	608593	610995	548536	936	535	-2.19265	3.88391e-59	1
					SAUSA300_RS09000	dnaE	DNA polymerase III, alpha subunit	2655	2563	2394	72727	52270	52113	258	207	701	1373	998	12656	16642	15858	93	52	-2.19794	2.04571e-20	1.13844e-19
					SAUSA300_RS11805	asp23	alkaline shock protein 23	2153	5898	5106	58971	120248	111109	246	187	1037	2681	1378	18716	32502	21892	85	47	-2.20315	8.61116e-10	3.49812e-09
					SAUSA300_RS05285		hypothetical protein	14645	8056	8831	401119	164254	192166	197	163	2903	5776	4261	52354	70016	67670	72	41	-2.20387	6.61931e-25	3.96579e-24
					SAUSA300_RS03030		amino acid permease	3651	7226	7197	100000	147327	156615	175	135	1476	3043	2456	26632	36886	38995	61	34	-2.21842	1.36126e-23	8.03261e-23
					SAUSA300_RS10475		GntR family regulatory protein	17470	40946	38495	478475	834770	837649	738	564	3384	18453	16441	61045	223656	261058	262	143	-2.22239	3.06629e-51	2.58323e-50
					SAUSA300_RS13610		membrane spanning protein	5463	6836	6770	149641	139382	147314	179	141	1996	3051	2545	35997	36984	40413	64	36	-2.22239	3.35083e-43	1
					predicted RNA	predicted RNA	-	3439	3131	3065	94203	63836	66703	59	47	962	1858	1304	17350	22526	20717	22	12	-2.24905	9.78809e-31	6.47338e-30
					SAUSA300_RS01980		hypothetical protein	4345	9209	8531	119017	187749	185636	290	223	2010	3741	2905	36257	45341	46140	102	57	-2.2507	3.04254e-16	1.50098e-15
					SAUSA300_RS08220		hypothetical protein	30825	46905	46925	844235	956246	1021086	968	755	3726	24371	22662	67201	295377	359827	354	193	-2.25634	3.31924e-30	2.16899e-29
					SAUSA300_RS03325		ABC transporter ATP-binding protein	2489	4135	4165	68187	84316	90635	56	43	1078	1913	1476	19455	23187	23443	21	11	-2.25962	1.47762e-10	6.22419e-10
					SAUSA300_RS08225		hypothetical protein	1788	4120	4437	48986	84012	96556	92	70	1323	1414	1127	23866	17145	17898	31	18	-2.26628	7.35326e-41	5.53111e-40
					SAUSA300_RS03180		hypothetical protein	1610	793	757	44094	16181	16491	37	31	335	632	424	6055	7671	6737	14	8	-2.26849	4.97957e-32	3.36644e-31
					SAUSA300_RS03825		amino acid/peptide transporter (peptide:H+ symporter)	3951	5038	5082	108235	102726	110588	132	104	1260	2471	2106	22727	29948	33439	49	27	-2.29278	8.03229e-28	5.10265e-27
					SAUSA300_RS12285	moeA	molybdopterin biosynthesis protein A	1622	3172	2995	44424	64677	65175	154	119	741	1336	1053	13365	16200	16721	55	31	-2.29546	5.79707e-30	3.77914e-29
					SAUSA300_RS11960		hypothetical protein	1190	2086	2083	32601	42535	45336	109	84	716	783	639	12924	9497	10150	39	22	-2.29768	1.51458e-28	9.71175e-28
					SAUSA300_RS11740		hypothetical protein	12299	10988	10892	336856	224025	237027	137	110	3855	6072	4456	69529	73592	70755	51	29	-2.31886	1.17406e-31	7.85958e-31
					SAUSA300_RS00325	arcD	arginine/oirnithine antiporter	427	476	481	11710	9716	10475	19	15	148	225	196	2670	2734	3125	7	4	-2.32193	1.84995e-39	1
					SAUSA300_RS00555		Na/Pi cotransporter family protein	2757	3779	3492	75510	77044	76003	167	131	1138	1742	1292	20528	21122	20529	62	35	-2.32193	5.64987e-31	3.76383e-30
					SAUSA300_RS01125		hypothetical protein	5580	7031	6753	152829	143346	146951	180	142	2210	3211	2624	39858	38922	41669	67	38	-2.32193	8.146e-37	1
					SAUSA300_RS01140		AraC family DNA-binding response regulator	2109	4020	3989	57779	81964	86818	106	82	664	1965	1708	11974	23818	27128	41	22	-2.32193	2.11432e-45	1
					SAUSA300_RS01340		putative teichoic acid biosynthesis protein	4547	4259	4197	124544	86832	91334	52	41	1272	2337	1809	22954	28329	28723	19	11	-2.32193	1.06209e-26	6.63927e-26
					SAUSA300_RS02335		ABC transporter permease	1261	2025	2179	34539	41296	47427	34	26	608	995	750	10966	12066	11914	13	7	-2.32193	2.90426e-203	1
					SAUSA300_RS05565	srtB	sortase B	796	1726	1685	21811	35204	36685	71	55	426	721	624	7692	8741	9917	27	15	-2.32193	7.37762e-59	1
					SAUSA300_RS05570		heme-degrading monooxygenase IsdG	483	415	413	13251	8470	8998	14	11	132	247	191	2392	2997	3046	5	3	-2.32193	2.72022e-175	1
					SAUSA300_RS06585		hypothetical protein	605	1305	1188	16579	26617	25864	15	11	400	607	410	7230	7364	6518	6	3	-2.32193	3.02837e-74	1
					SAUSA300_RS06915		peptide ABC transporter ATP-binding protein	3785	5648	5484	103683	115153	119336	113	88	1789	2440	1909	32265	29575	30324	41	24	-2.32193	5.61762e-52	1
					SAUSA300_RS07085		ATPase family protein	1782	6901	5402	48812	140698	117566	302	227	1910	2154	1520	34453	26116	24138	107	62	-2.32193	3.91562e-33	1
					SAUSA300_RS08650	hisS	histidyl-tRNA synthetase	4752	5185	4855	130160	105711	105656	105	84	1812	2496	1928	32691	30262	30619	40	23	-2.32193	1.22324e-53	1
					SAUSA300_RS12410		AraC family transcriptional regulator	23566	23806	23601	645442	485339	513554	941	751	5946	13692	11206	107242	165952	177928	367	206	-2.32193	3.81228e-61	1
					SAUSA300_RS12955	nirR	nitrite reductase transcriptional regulator NirR	23269	6972	5777	637303	142136	125713	1481	1283	13070	800	181	235722	9699	2887	519	352	-2.32193	5.15289e-72	1
					SAUSA300_RS13285		ABC transporter ATP-binding protein	6740	6670	6206	184601	135987	135059	114	91	2608	3370	2515	47041	40850	39940	44	25	-2.32193	1.31898e-36	9.40458e-36
					SAUSA300_RS13325		putative transporter	6282	4937	4960	172057	100667	107933	121	98	1895	2842	2368	34178	34450	37599	47	27	-2.32193	1.19446e-32	1
					SAUSA300_RS13360		hypothetical protein	5699	6684	6280	156098	136279	136658	380	301	1611	3708	2834	29060	44946	45005	149	83	-2.32193	4.29006e-39	1
					SAUSA300_RS14090		4-aminobutyrate aminotransferase	996	1233	1264	27291	25155	27513	767	605	328	668	510	5921	8105	8105	297	167	-2.32193	8.98678e-59	1
					SAUSA300_RS01750		putative oxidoreductase	1386	1630	1557	37986	33232	33894	82	65	594	802	547	10712	9720	8699	31	18	-2.34169	7.26252e-32	4.8857e-31
					SAUSA300_RS12165		xanthine/uracil permease family protein	10810	22347	22043	296066	455588	479665	187	144	5098	10459	8114	91948	126770	128835	72	40	-2.34577	1.14481e-34	7.93543e-34
					SAUSA300_RS14120		hypothetical protein	1304	1195	1197	35737	24374	26053	99	79	508	633	485	9169	7683	7701	39	22	-2.36119	3.37035e-45	2.65937e-44
					predicted RNA	predicted RNA	-	387	784	822	10618	15997	17899	33	25	280	335	284	5067	4069	4510	13	7	-2.36202	2.70055e-29	1.74802e-28
					SAUSA300_RS13080	hlgB	gamma-hemolysin component B	13558	12020	11609	371348	245065	252615	128	103	5376	6185	4840	96954	74969	76860	51	29	-2.36565	1.08275e-47	8.79696e-47
					predicted RNA	predicted RNA	antisense: SAUSA300_RS04220	3043	5483	4949	83365	111785	107710	142	110	1650	2414	1746	29774	29257	27729	55	31	-2.36796	1.07795e-23	6.37454e-23
					SAUSA300_RS03715		hypothetical protein	2652	4316	4373	72636	88003	95168	160	124	1073	2166	1668	19367	26258	26489	62	35	-2.37069	1.07658e-22	6.27166e-22
					SAUSA300_RS00310	arcC	carbamate kinase	727	1127	1094	19924	22994	23811	77	60	292	560	440	5268	6791	6993	30	17	-2.37851	2.0684e-43	1
					SAUSA300_RS03105		hypothetical protein	9456	7823	6360	259006	159496	138399	238	193	3194	4460	2951	57614	54061	46864	95	55	-2.37851	7.55939e-62	1
					SAUSA300_RS14155	bccT	BCCT family choline/carnitine/betaine transporter	450	517	489	12334	10543	10654	17	14	147	333	237	2658	4044	3778	7	4	-2.37851	1.05984e-60	1
					SAUSA300_RS12280	mobB	molybdopterin-guanine dinucleotide biosynthesis protein B	125	422	451	3441	8620	9826	10	7	133	225	151	2410	2732	2406	4	2	-2.38702	5.75136e-61	5.21718e-60
					SAUSA300_RS12905		DegU family transcriptional regulator	210	203	200	5751	4148	4366	9	7	69	122	86	1246	1483	1369	3	2	-2.4021	4.54431e-44	3.55495e-43
					SAUSA300_RS05640	sdhA	succinate dehydrogenase flavoprotein subunit	33125	39203	38708	907243	799223	842281	1077	852	1625	24458	25618	29306	296437	406757	450	245	-2.41002	2.16392e-21	1.22922e-20
					SAUSA300_RS02340		NLPA lipoprotein	1612	3063	3204	44153	62444	69723	86	66	853	1465	1199	15392	17766	19049	34	19	-2.41504	6.04696e-37	1
					SAUSA300_RS12945	nirD	nitrite reductase [NAD(P)H], small subunit	957	1126	1117	26221	22956	24306	48	38	390	692	463	7041	8395	7362	21	11	-2.41504	1.01642e-75	1
					SAUSA300_RS03880		transferrin receptor	378	599	577	10366	12215	12568	751	585	115	315	270	2083	3826	4298	304	170	-2.45943	6.17511e-58	1
					SAUSA300_RS05775		exfoliative toxin A	12307	7215	5621	337073	147103	122317	764	635	4323	4445	2856	77972	53877	45355	317	185	-2.45943	2.21508e-75	1
					SAUSA300_RS06430	glpP	glycerol uptake operon antiterminator regulatory protein	634	1392	1326	17365	28383	28870	31	24	345	609	548	6224	7389	8707	12	7	-2.45943	2.11266e-66	2.0085e-65
					SAUSA300_RS12425	nhaC	Na+/H+ antiporter NhaC	1323	1175	1212	36245	23970	26393	29	24	492	838	599	8873	10159	9516	13	7	-2.45943	5.35741e-63	1
					SAUSA300_RS11375		UDP-GlcNAc 2-epimerase	250	599	547	6852	12213	11909	22	17	231	222	176	4170	2695	2796	9	5	-2.46801	1.06946e-25	6.52156e-25
					SAUSA300_RS01345		glycosyl transferase, group 2 family protein	984	563	551	26962	11495	12008	20	17	281	400	327	5068	4851	5203	8	5	-2.48543	1.34483e-25	8.16439e-25
					SAUSA300_RS05380	potA	spermidine/putrescine ABC transporter ATP-binding protein	1452	4529	5329	39782	92348	115967	81	61	615	2190	2310	11094	26551	36686	33	18	-2.5025	1.74678e-41	1
					SAUSA300_RS13870		aminotransferase, class I	6417	23835	23828	175761	485929	518497	351	264	197	10574	13647	3561	128162	216697	142	78	-2.5025	1.2529e-47	1.01492e-46
					SAUSA300_RS13280		hypothetical protein	3698	6029	6160	101305	122924	134056	57	44	1749	3117	2475	31556	37782	39308	23	13	-2.50986	2.42225e-41	1.83715e-40
					SAUSA300_RS11775		hypothetical protein	5841	8413	8459	159996	171519	184071	137	107	2442	4610	3357	44042	55880	53304	56	32	-2.51457	8.36936e-64	7.7679e-63
					SAUSA300_RS03185		hypothetical protein	4112	8454	7626	112625	172349	165951	2244	1727	1573	4184	3528	28378	50713	56021	927	517	-2.51785	8.48608e-74	8.6375e-73
					SAUSA300_RS04985	comK	competence transcription factor	1497	1329	1302	41003	27112	28337	37	30	458	879	662	8270	10658	10522	16	9	-2.52356	5.7347e-75	5.85881e-74
					SAUSA300_RS06290	infB	translation initiation factor IF-2	1787	2286	2194	48949	46618	47754	67	53	935	1145	861	16866	13887	13674	28	16	-2.52356	6.16069e-28	3.93193e-27
					SAUSA300_RS00355		putative lysophospholipase	6161	4196	3967	168758	85561	86322	52	43	2278	2741	2096	41099	33232	33287	23	13	-2.52725	9.39247e-42	7.1834e-41
					SAUSA300_RS08360		hypothetical protein	1927	1554	1443	52781	31685	31417	69	56	622	1042	747	11226	12630	11876	30	17	-2.53492	2.75006e-25	1.65851e-24
					SAUSA300_RS05455	pyc	pyruvate carboxylase	7927	18951	20309	217105	386359	441923	262	200	10283	6105	3904	185460	73996	61996	101	61	-2.53797	1.82658e-28	1.1685e-27
					SAUSA300_RS13235	opuCc	glycine betaine/carnitine/choline ABC transporter	4817	6622	5573	131949	135014	121274	121	95	2492	3086	2448	44943	37402	38870	51	29	-2.54057	1.0155e-66	9.75596e-66
					SAUSA300_RS09255	trmB	tRNA (guanine-N(7)-)-methyltransferase	5861	4661	4475	160528	95029	97393	177	144	1788	3310	2331	32262	40117	37012	79	44	-2.54189	7.80799e-48	6.36258e-47
					SAUSA300_RS04655	glpQ	glycerophosphoryl diester phosphodiesterase	1494	3517	3280	40937	71710	71376	128	98	787	1699	1459	14207	20595	23165	54	30	-2.54432	2.53523e-59	2.28337e-58
					SAUSA300_RS05680		formyl peptide receptor-like 1 inhibitory protein	1000	1242	1164	27393	25327	25338	17	13	439	621	459	7920	7536	7294	7	4	-2.54749	1.8708e-78	1.9701e-77
					SAUSA300_RS05200	purK	phosphoribosylaminoimidazole carboxylase ATPase subunit	2174	3014	2911	59543	61447	63354	82	65	827	1742	1329	14927	21124	21116	35	20	-2.55611	4.72557e-32	3.20263e-31
					SAUSA300_RS04175	empbp	secretory extracellular matrix and plasma binding protein	1629	1905	1809	44631	38855	39377	82	65	605	1161	840	10923	14073	13346	35	20	-2.56071	5.89869e-80	6.28429e-79
					SAUSA300_RS04225		hypothetical protein	1030	1235	1126	28225	25188	24522	66	52	443	603	527	7995	7316	8367	27	16	-2.57686	2.1606e-50	1.80357e-49
					SAUSA300_RS00845	cap5I	capsular polysaccharide biosynthesis protein Cap5I	29596	30035	28519	810589	612318	620575	761	608	1788	19416	23059	32255	235321	366131	343	188	-2.58496	2.87506e-121	1
					SAUSA300_RS00860	cap5L	capsular polysaccharide biosynthesis protein Cap5L	1428	1952	1834	39129	39807	39925	124	97	447	1134	942	8066	13755	14970	54	30	-2.58496	2.118e-142	1
					SAUSA300_RS01500		hypothetical protein	996	1328	1303	27297	27081	28360	37	29	416	763	549	7508	9251	8723	16	9	-2.58496	1.54086e-124	1
					SAUSA300_RS01665		hypothetical protein	7898	17289	16031	216330	352469	348846	327	251	5608	7603	5787	101154	92153	91898	135	78	-2.58496	4.80898e-37	1
					SAUSA300_RS01670		putative nucleoside permease NupC	68714	35570	34311	1881932	725164	746608	355	296	19322	29064	22043	348477	352257	349997	162	92	-2.58496	4.05998e-90	1
					SAUSA300_RS01865		ABC transporter ATP-binding protein	6058	5940	5854	165935	121104	127398	205	164	1636	3812	3476	29511	46200	55204	92	51	-2.58496	1.04455e-76	1.08332e-75
					SAUSA300_RS05755	argF	ornithine carbamoyltransferase	2950	5527	5365	80809	112678	116750	863	667	1047	3098	2564	18892	37548	40726	376	208	-2.58496	1.2261e-44	1
					SAUSA300_RS07015		hippurate hydrolase	173	230	219	4758	4700	4779	20	16	117	102	93	2113	1237	1478	9	5	-2.58496	5.26957e-98	1
					SAUSA300_RS08165		glycine dehydrogenase subunit 2	5921	8310	7018	162187	169428	152722	283	222	2615	4796	3025	47170	58135	48033	124	70	-2.58496	2.58862e-47	2.07848e-46
					SAUSA300_RS11615	mtlA	PTS system, mannitol specific IIA component	17259	23547	19605	472691	480053	426614	572	450	8306	12254	8658	149800	148523	137479	248	142	-2.58496	7.15512e-97	8.3721e-96
					SAUSA300_RS14360		hypothetical protein	881	1152	781	24135	23493	17014	252	199	405	597	390	7309	7235	6197	112	64	-2.58496	4.30579e-73	4.35028e-72
					SAUSA300_RS14540		cobalt transport family protein	2261	7610	8166	61933	155162	177696	189	143	2263	3402	2887	40814	41236	45848	80	46	-2.58496	6.17798e-61	1
					SAUSA300_RS11360	atpE	F0F1 ATP synthase subunit C	1877	2162	2020	51422	44094	43973	40	31	843	1218	866	15214	14771	13752	17	10	-2.58979	1.26784e-46	1.00911e-45
					SAUSA300_RS08000		2-oxoisovalerate dehydrogenase, E1 component, beta subunit	15096	20894	22967	413470	425966	499763	213	167	5518	13545	10772	99529	164166	171039	97	54	-2.60881	1.68301e-49	1.39639e-48
					SAUSA300_RS00945		integral membrane protein LmrP	10097	10209	9686	276536	208142	210769	348	278	4242	5875	4853	76511	71214	77062	156	90	-2.61891	1.23564e-107	1.50364e-106
					SAUSA300_RS13890		phytoene dehydrogenase	2194	3396	3656	60108	69237	79558	99	77	1456	1745	1409	26265	21158	22385	44	25	-2.62449	9.05067e-50	7.53214e-49
					SAUSA300_RS04695	rexA	exonuclease RexA	1726	3759	3800	47276	76648	82688	68	52	1028	2071	1648	18550	25103	26167	31	17	-2.62803	1.53797e-47	1.23852e-46
					SAUSA300_RS03705	saeS	sensor histidine kinase SaeS	4990	2674	2646	136681	54514	57588	66	55	1586	2184	1713	28605	26478	27204	31	18	-2.63077	6.79265e-19	3.63959e-18
					SAUSA300_RS09300		rhodanese-like domain-containing protein	8983	7632	5942	246051	155596	129309	244	198	3380	4951	3329	60963	60006	52861	113	65	-2.63743	6.59531e-96	7.65167e-95
					predicted RNA	predicted RNA	-	4834	5562	5487	132417	113392	119408	152	121	1802	3552	2878	32513	43053	45699	71	40	-2.64985	1.35742e-53	1.17988e-52
					SAUSA300_RS14365		putative glycosyl transferase	10606	18648	19194	290485	380171	417658	328	254	7827	8794	7289	141170	106582	115747	145	84	-2.65535	1.68728e-49	1.39639e-48
					SAUSA300_RS00280		alcohol dehydrogenase, zinc-containing	44312	64520	62295	1213617	1315356	1355549	1820	1424	4763	40088	44943	85911	485863	713604	858	471	-2.66297	7.7649e-100	9.2036e-99
					SAUSA300_RS04085	pgk	phosphoglycerate kinase	1388	4274	3495	38017	87142	76067	275	208	1423	1743	1254	25679	21129	19919	119	69	-2.66297	2.09845e-48	1.72539e-47
					SAUSA300_RS13230	opuCd	glycine betaine/carnitine/choline transport system permease	167	194	210	4596	3968	4582	4	3	140	222	157	2531	2702	2498	3	1	-2.67243	5.1834e-85	5.67686e-84
					SAUSA300_RS14370		preprotein translocase subunit SecA	42	103	59	1164	2110	1298	13	9	41	46	32	752	561	508	6	3	-2.6746	1.57466e-44	1.23891e-43
					SAUSA300_RS08645	aspS	aspartyl-tRNA synthetase	283	376	345	7765	7672	7519	12	9	163	222	174	2945	2691	2763	6	3	-2.6845	8.15265e-79	8.61851e-78
					SAUSA300_RS05395	potD	spermidine/putrescine ABC transporter spermidine/putrescine-binding protein	70	120	127	1936	2458	2781	3	3	44	68	54	807	835	862	1	1	-2.70044	2.52615e-79	2.68086e-78
					SAUSA300_RS05765		TRAP family protein	135	214	198	3717	4380	4329	5	3	69	105	75	1246	1280	1202	2	1	-2.70044	4.15918e-61	1
					SAUSA300_RS07020	alr2	alanine racemase	241	129	115	6608	2645	2513	4	3	43	120	113	789	1465	1800	2	1	-2.70044	2.67246e-145	1
					SAUSA300_RS09365	ribE	riboflavin synthase subunit alpha	176	202	205	4821	4123	4471	4	3	97	173	117	1761	2106	1872	2	1	-2.70044	1.9972e-84	1
					SAUSA300_RS11770		hypothetical protein	47	69	69	1304	1409	1513	4	3	32	49	34	580	601	541	2	1	-2.70044	9.18061e-68	1
					SAUSA300_RS13860		copper chaperone copZ	1064	904	968	29166	18449	21068	23	18	345	639	504	6222	7755	8016	10	6	-2.70044	4.73952e-130	6.12113e-129
					SAUSA300_RS03845		ribonucleotide-diphosphate reductase subunit alpha	608	89	107	16678	1828	2332	7	6	129	213	134	2328	2587	2128	4	2	-2.7027	4.05393e-39	2.97578e-38
					SAUSA300_RS03235		hypothetical protein	58	71	84	1596	1449	1839	4	3	31	48	36	565	593	587	2	1	-2.70829	1.64128e-36	1.1642e-35
					SAUSA300_RS00900		cation efflux family protein	397	658	681	10882	13428	14821	16	12	280	383	290	5064	4652	4614	8	4	-2.72247	5.60128e-99	1
					SAUSA300_RS02770		RNA methyltransferase	90	189	155	2487	3864	3373	4	3	153	87	74	2769	1065	1178	3	1	-2.72247	1.0633e-63	9.83554e-63
					SAUSA300_RS07850		phiSLT ORF204-like protein	827	555	564	22660	11323	12293	12	9	339	513	352	6130	6228	5600	6	3	-2.72437	2.89235e-69	2.8283e-68
					SAUSA300_RS07000	dapA	dihydrodipicolinate synthase	89	120	101	2447	2461	2199	4	3	44	49	47	801	595	757	1	1	-2.73697	3.90899e-98	4.59349e-97
					SAUSA300_RS00340		universal stress protein	67	105	112	1851	2159	2457	3	3	69	86	49	1260	1051	787	2	1	-2.73728	3.28729e-41	2.48635e-40
					SAUSA300_RS07995		2-oxoisovalerate dehydrogenase, E2 component, dihydrolipoamide acetyltransferase	900	913	940	24666	18630	20454	27	21	577	487	324	10417	5908	5144	12	7	-2.74024	2.85997e-64	2.66347e-63
					predicted RNA	predicted RNA	-	382	86	112	10464	1761	2455	4	3	100	137	106	1817	1672	1692	2	1	-2.75562	0	0
					SAUSA300_RS13895		hypothetical protein	32	67	73	901	1366	1603	8	6	41	37	40	755	454	644	5	2	-2.76022	2.2313e-67	2.15877e-66
					SAUSA300_RS10470		ABC transporter ATP-binding protein	61	73	101	1693	1494	2211	7	6	47	61	42	857	749	671	4	2	-2.76081	3.32572e-66	3.15081e-65
					SAUSA300_RS12605	hutG	formimidoylglutamase	18	23	19	497	472	415	3	3	9	7	16	164	90	265	1	1	-2.7633	1.92008e-56	1.70135e-55
					SAUSA300_RS03630		putative deoxyribodipyrimidine photolyase	3867	8029	7692	105926	163701	167396	191	147	2793	3785	3176	50377	45884	50429	85	49	-2.76818	9.60561e-70	9.46049e-69
					SAUSA300_RS00550		putative drug transporter	176	225	184	4842	4596	4020	8	6	106	183	131	1918	2218	2088	5	2	-2.80735	7.40518e-95	1
					SAUSA300_RS00870	cap5N	capsular polysaccharide biosynthesis protein Cap5N	149	332	280	4091	6771	6103	4	3	142	174	110	2577	2116	1753	2	1	-2.80735	7.45813e-49	1
					SAUSA300_RS03145		hypothetical protein	830	508	546	22739	10374	11888	11	9	403	425	303	7279	5162	4823	6	3	-2.80735	3.38003e-102	1
					SAUSA300_RS08815	hemC	porphobilinogen deaminase	661	403	303	18121	8218	6602	19	15	190	404	247	3430	4899	3927	10	5	-2.80735	7.76742e-78	8.14835e-77
					SAUSA300_RS13340		oligopeptide ABC transporter permease	4123	9508	9180	112939	193852	199769	459	351	2986	4556	3907	53857	55228	62046	207	118	-2.80735	0	1
					SAUSA300_RS08355		hypothetical protein	21903	35043	27312	599889	714415	594310	1626	1269	12346	19023	11910	222666	230566	189117	750	427	-2.82805	1.3221e-40	9.8905e-40
					SAUSA300_RS06345		putative acetoacetyl-CoA reductase	2342	3189	3224	64155	65030	70156	67	53	1109	1970	1657	20012	23881	26321	32	18	-2.8413	1.38618e-101	1.67197e-100
					SAUSA300_RS10525		hypothetical protein	2534	2512	2295	69421	51212	49955	66	53	1206	1483	1273	21763	17977	20225	32	18	-2.85381	5.09953e-43	3.94421e-42
					SAUSA300_RS13350	opp-1A	oligopeptide permease, peptide-binding protein	2762	3771	3729	75645	76886	81163	131	103	1219	2434	1864	21986	29508	29606	63	35	-2.87447	4.72692e-111	1
					SAUSA300_RS03415		dihydroxyacetone kinase subunit DhaL	2936	4932	4612	80416	100559	100365	117	91	1626	2836	2146	29327	34376	34081	55	31	-2.88042	2.87795e-151	3.97971e-150
					SAUSA300_RS02765		hypothetical protein	2142	4271	4498	58675	87085	97877	99	76	1556	2321	1860	28070	28139	29537	46	26	-2.8953	5.07464e-155	7.05297e-154
					SAUSA300_RS01115		Gfo/Idh/MocA family oxidoreductase	941	1798	1658	25779	36661	36086	42	32	961	714	542	17349	8654	8609	19	11	-2.90689	1.25005e-152	1
					SAUSA300_RS01895	metE	5-methyltetrahydropteroyltriglutamate--homocysteine S-methyltransferase	1339	1941	1743	36693	39583	37933	38	29	652	1299	870	11773	15750	13822	19	10	-2.90689	1.06062e-104	1
					SAUSA300_RS05385	potB	spermidine/putrescine ABC transporter permease	294	317	310	8057	6472	6750	36	29	144	196	168	2603	2386	2676	18	10	-2.90689	8.95833e-243	1
					SAUSA300_RS07005	dapB	dihydrodipicolinate reductase	1611	2061	2048	44145	42031	44582	66	52	710	1353	1043	12820	16399	16565	32	18	-2.926	6.10962e-101	7.30487e-100
					predicted RNA	predicted RNA	-	44928	30525	29010	1230506	622316	631270	373	305	10925	27021	21296	197032	327499	338133	190	106	-2.92832	3.90913e-53	3.38709e-52
					SAUSA300_RS01675		sodium:solute symporter family protein	5581	8500	7853	152857	173297	170882	240	187	2713	5041	4036	48943	61101	64083	116	65	-2.9386	1.46408e-124	1
					SAUSA300_RS09805	cbf1	3'-5' exoribonuclease YhaM	985	1292	1299	26987	26349	28280	25	20	216	756	1082	3911	9164	17191	13	7	-2.94404	4.24839e-89	4.74779e-88
					SAUSA300_RS08540		hypothetical protein	711	939	1043	19488	19143	22714	25	20	448	653	469	8094	7916	7457	13	7	-2.96963	3.3356e-130	4.32838e-129
					SAUSA300_RS11955		hypothetical protein	827	3835	3311	22651	78199	72053	81	60	399	1736	2083	7208	21041	33083	38	21	-2.9752	6.36805e-81	6.81083e-80
					SAUSA300_RS09660	epiC	lantibiotic epidermin biosynthesis protein EpiC	8446	15045	14601	231333	306722	317733	713	552	7133	6991	5496	128657	84740	87270	330	194	-3	7.24976e-142	1
					SAUSA300_RS12890	narK	nitrite extrusion protein	3271	12080	9762	89611	246286	212438	261	196	280	6397	7059	5054	77536	112091	128	69	-3	1.0672e-76	1
					SAUSA300_RS13335		oligopeptide ABC transporter ATP-binding protein	558	462	375	15305	9424	8164	21	17	207	352	282	3743	4267	4490	11	6	-3	1.3647e-122	1
					SAUSA300_RS13345		oligopeptide ABC transporter permease	832	893	890	22788	18217	19381	43	34	310	661	491	5602	8017	7811	22	12	-3	1.8138e-204	1
					SAUSA300_RS14085		amino acid permease family protein	2219	3946	3631	60794	80455	79017	102	79	1498	2125	1608	27024	25765	25534	49	28	-3	4.5735e-120	1
					SAUSA300_RS14475	lip	triacylglycerol lipase	4717	9488	8971	129211	193436	195225	157	121	2853	5434	4305	51465	65864	68362	76	43	-3.00122	1.25512e-26	7.82804e-26
					SAUSA300_RS03420		phosphotransferase mannnose-specific family component IIA	2497	4540	4337	68389	92568	94392	152	118	1563	2565	2044	28202	31089	32458	74	42	-3.02554	3.11124e-159	4.34621e-158
					SAUSA300_RS12780		L-lactate permease	6471	8823	8985	177253	179873	195524	182	143	2603	6162	4943	46949	74693	78498	92	51	-3.02628	2.27557e-86	2.50222e-85
					SAUSA300_RS03320		ABC transporter permease	60876	117754	88051	1667282	2400628	1915993	13223	10228	39309	65053	40756	708929	788440	647120	6465	3665	-3.03366	3.56865e-38	2.57809e-37
					SAUSA300_RS13865		D-lactate dehydrogenase	9861	11967	10887	270083	243986	236916	233	184	4553	7535	6215	82128	91329	98687	117	66	-3.03562	1.13657e-212	1.73851e-211
					SAUSA300_RS08790		putative abrB protein	6480	6991	7946	177483	142541	172908	147	117	2933	5318	3916	52904	64455	62185	75	42	-3.06916	7.64428e-99	9.02157e-98
					SAUSA300_RS07010	dapD	tetrahydrodipicolinate acetyltransferase	1627	1660	1721	44574	33861	37461	80	64	718	1289	897	12964	15633	14257	41	23	-3.07039	6.14678e-170	8.72015e-169
					SAUSA300_RS05590	pheT	phenylalanyl-tRNA synthetase subunit beta	343	365	369	9395	7454	8032	31	25	188	223	191	3400	2708	3042	16	9	-3.08746	1.53878e-87	1.71267e-86
					SAUSA300_RS14390	secY	preprotein translocase subunit SecY	2860	3325	3196	78350	67789	69557	105	83	1357	2199	1702	24487	26661	27035	53	30	-3.08746	3.20663e-111	1
					SAUSA300_RS14535		hypothetical protein	1888	2064	1985	51714	42086	43204	59	47	889	1375	1104	16038	16676	17539	30	17	-3.08746	5.62089e-115	1
					SAUSA300_RS10855		succinyl-diaminopimelate desuccinylase	8321	11929	11549	227913	243208	251304	180	141	749	7395	10134	13524	89626	160913	93	51	-3.11042	5.723e-128	7.25443e-127
					SAUSA300_RS11815		hypothetical protein	3092	3162	3056	84692	64471	66514	69	55	1473	2081	1651	26569	25230	26216	34	20	-3.12391	1.03262e-32	7.06828e-32
					SAUSA300_RS05645	sdhB	succinate dehydrogenase iron-sulfur subunit	352	383	387	9644	7819	8424	14	11	194	269	216	3516	3271	3437	7	4	-3.13869	2.4323e-83	2.64272e-82
					SAUSA300_RS11620	mtlD	mannitol-1-phosphate 5-dehydrogenase	548	720	735	15027	14697	15998	14	11	405	438	365	7316	5317	5806	7	4	-3.14684	1.0185e-217	1.59351e-216
					SAUSA300_RS11810		hypothetical protein	4494	6075	6027	123100	123866	131151	178	140	2125	4035	3268	38333	48908	51894	91	51	-3.15547	5.59307e-73	5.63009e-72
					SAUSA300_RS01110		maltose ABC transporter permease	3553	4867	4712	97312	99239	102542	153	120	2365	2748	2250	42651	33310	35729	77	44	-3.16993	6.52536e-115	1
					SAUSA300_RS03150		hypothetical protein	769	1317	1259	21076	26859	27399	24	19	437	826	616	7886	10014	9782	12	7	-3.16993	5.73593e-166	1
					SAUSA300_RS09360	ribBA	riboflavin biosynthesis protein	3369	5561	5584	92286	113376	121528	59	46	1851	3638	2770	33395	44092	43986	30	17	-3.16993	1.28698e-114	1
					SAUSA300_RS11200	kdpD	sensor histidine kinase, KdpD	48433	29861	29500	1326496	608783	641924	773	637	19639	25401	18564	354198	307864	294760	410	236	-3.16993	1.42765e-161	1
					SAUSA300_RS12950	nirB	nitrite reductase [NAD(P)H], large subunit	2173	3643	3297	59533	74284	71751	413	321	1238	2273	1678	22327	27558	26653	211	119	-3.16993	4.33399e-51	1
					SAUSA300_RS13355		hypothetical protein	1238	1268	1187	33926	25869	25836	73	59	597	916	665	10777	11102	10568	39	22	-3.16993	3.18604e-132	1
					SAUSA300_RS02775		hypothetical protein	6039	11406	11098	165417	232537	241510	652	503	4340	6729	4970	78281	81556	78913	329	188	-3.17719	6.97254e-201	1.05474e-199
					SAUSA300_RS14170	nrdG	anaerobic ribonucleotide reductase, small subunit	11263	13367	13326	308472	272514	289984	186	147	5514	9514	7144	99452	115310	113437	97	55	-3.18982	2.28822e-180	3.31489e-179
					SAUSA300_RS10465		hypothetical protein	547	368	439	14988	7503	9560	10	8	52	345	401	947	4189	6366	5	3	-3.1964	2.59234e-193	3.85751e-192
					SAUSA300_RS11205	kdpE	DNA-binding response regulator, KdpE	251	317	304	6892	6470	6628	10	8	173	228	198	3122	2773	3148	6	3	-3.22239	3.85154e-187	1
					SAUSA300_RS13885		glycosyl transferase	135	405	404	3724	8258	8796	11	8	142	222	208	2567	2695	3305	6	3	-3.22542	5.69896e-130	7.3257e-129
					predicted RNA	predicted RNA	-	187	105	112	5128	2150	2453	9	8	101	97	80	1830	1182	1275	6	3	-3.23662	1.55246e-94	1.78598e-93
					SAUSA300_RS01250		L-lactate dehydrogenase	4706	11956	11072	128905	243751	240944	289	220	3706	6500	5474	66850	78786	86923	146	83	-3.24229	7.54224e-133	9.83364e-132
					SAUSA300_RS09355	ribH	6,7-dimethyl-8-ribityllumazine synthase	5253	8334	7842	143887	169908	170641	92	71	3395	5153	3935	61245	62458	62481	48	27	-3.24793	6.34128e-185	1
					SAUSA300_RS13270	pnbA	para-nitrobenzyl esterase	461	879	886	12646	17933	19279	28	21	278	550	441	5029	6674	7012	14	8	-3.25442	3.95757e-142	5.36427e-141
					SAUSA300_RS09265	dat	D-alanine aminotransferase	1706	1307	1259	46736	26658	27397	26	21	731	969	786	13183	11754	12493	13	8	-3.26394	8.9096e-147	1.21366e-145
					SAUSA300_RS01320		putative teichoic acid biosynthesis protein B	1319	696	687	36133	14205	14953	26	21	451	741	500	8139	8984	7943	14	8	-3.26849	2.45551e-129	3.14168e-128
					SAUSA300_RS00065		putative homoserine O-acetyltransferase	1357	1326	1092	37178	27039	23779	95	76	801	827	625	14454	10030	9931	51	29	-3.27302	4.77744e-223	1
					SAUSA300_RS14175	nrdD	anaerobic ribonucleoside triphosphate reductase	2148	2677	2171	58843	54578	47243	208	165	1193	1616	1291	21528	19596	20511	110	63	-3.27886	3.39847e-135	4.47357e-134
					SAUSA300_RS06965	pstS	phosphate ABC transporter phosphate-binding protein PstS	14596	12086	10372	399773	246394	225705	142	115	7304	8706	6347	131733	105525	100789	76	44	-3.2854	6.01572e-187	8.80805e-186
					predicted RNA	predicted RNA	-	3454	4905	4759	94606	100000	103575	120	94	1785	3368	2740	32192	40826	43512	64	36	-3.305	1.62626e-258	2.71507e-257
					SAUSA300_RS03110		hypothetical protein	4587	2914	3625	125650	59423	78885	116	94	1793	3012	2106	32336	36507	33442	64	36	-3.32193	7.72651e-274	1
					SAUSA300_RS07245		amino acid permease	1694	1426	1309	46412	29071	28497	123	99	984	1031	642	17752	12502	10195	66	38	-3.32193	2.44448e-148	1
					SAUSA300_RS07255	ald	alanine dehydrogenase	428	440	455	11730	8986	9918	16	13	239	381	285	4316	4624	4540	10	5	-3.32193	4.18921e-94	1
					SAUSA300_RS13855		copper-translocating P-type ATPase	1127	1251	1176	30877	25505	25592	17	13	634	915	768	11444	11093	12198	10	5	-3.33787	1.72885e-163	2.42748e-162
					SAUSA300_RS01050		hypothetical protein	451	627	651	12362	12784	14178	96	75	250	467	336	4512	5669	5349	52	29	-3.38466	1.58578e-282	2.74802e-281
					predicted RNA	predicted RNA	-	3412	4999	4704	93448	101931	102373	579	453	1499	3603	2870	27036	43675	45572	316	176	-3.38616	5.73547e-61	5.21718e-60
					SAUSA300_RS02780		hypothetical protein	9536	18553	17296	261171	378253	376363	569	439	6582	11232	9002	118717	136130	142943	302	171	-3.41093	0	0
					SAUSA300_RS12390		accessory regulator R	615	711	599	16861	14513	13045	29	23	380	453	345	6859	5493	5478	16	9	-3.41478	2.95693e-147	4.04804e-146
					SAUSA300_RS05170	qoxB	quinol oxidase, subunit I	19646	36211	29840	538069	738222	649327	1315	1018	18657	17178	13219	336484	208205	209889	676	399	-3.41684	1.00964e-51	8.5851e-51
					SAUSA300_RS08535		hypothetical protein	3425	3601	2631	93821	73415	57259	261	209	2835	1713	1051	51129	20765	16689	136	82	-3.43296	2.72115e-240	4.38266e-239
					SAUSA300_RS04090	tpiA	triosephosphate isomerase	9818	16725	15451	268897	340981	336225	429	333	6977	10086	7821	125832	122243	124179	228	131	-3.4337	7.42606e-195	1.11107e-193
					SAUSA300_RS00865	cap5M	capsular polysaccharide biosynthesis protein Cap5M	668	1616	1419	18321	32956	30886	80	61	635	854	648	11463	10353	10291	41	24	-3.45943	2.05945e-182	1
					SAUSA300_RS01720		hypothetical protein	2087	2396	2363	57161	48861	51432	41	33	1127	1843	1448	20326	22343	23005	24	13	-3.45943	2.74022e-253	1
					SAUSA300_RS03160		hypothetical protein	5934	2517	2733	162531	51323	59490	85	71	2466	2770	1882	44480	33578	29890	48	28	-3.45943	7.3707e-135	1
					SAUSA300_RS14295	arcA	arginine deiminase	981	2034	2102	26868	41485	45748	49	38	875	1269	931	15784	15385	14792	26	15	-3.45943	1.39455e-250	1
					SAUSA300_RS14385		accessory secretory protein Asp1	362	1846	1448	9919	37637	31520	51	38	593	848	662	10696	10285	10515	26	15	-3.45943	1.40123e-302	1
					SAUSA300_RS11355	atpF	F0F1 ATP synthase subunit B	3036	2654	2775	83169	54110	60387	60	48	1458	2229	1547	26297	27019	24566	33	19	-3.48049	1.27391e-185	1.8553e-184
					SAUSA300_RS02825	rpoC	DNA-directed RNA polymerase subunit beta'	4605	6444	5807	126144	131384	126369	359	282	2935	4141	3165	52937	50192	50259	196	112	-3.48971	5.63337e-141	7.52399e-140
					SAUSA300_RS07100	sucB	dihydrolipoamide succinyltransferase	22756	28472	23791	623259	580450	517690	1114	881	1272	24162	23216	22953	292843	368619	649	350	-3.49148	6.93516e-142	9.35392e-141
					SAUSA300_RS10935	agrB	accessory gene regulator protein B	2397	4134	3731	65657	84292	81205	113	88	1328	2784	2280	23967	33750	36202	63	35	-3.49282	1.49602e-72	1.5004e-71
					SAUSA300_RS04045		hypothetical protein	1885	2134	1860	51644	43512	40478	180	143	1045	1416	1130	18862	17169	17945	99	57	-3.53434	1.35177e-215	2.09104e-214
					SAUSA300_RS04760		putative surface protein	3425	5703	4938	93808	116265	107470	91	70	2548	3506	2468	45968	42497	39191	49	28	-3.53854	6.43761e-238	1.03077e-236
					SAUSA300_RS09115	serA	D-3-phosphoglycerate dehydrogenase	426	575	461	11686	11732	10041	64	50	313	324	224	5652	3936	3570	34	20	-3.54432	1.88149e-244	3.06638e-243
					SAUSA300_RS01070		RGD-containing lipoprotein	548	568	483	15024	11596	10521	13	10	234	495	374	4229	5999	5944	8	4	-3.58496	2.62333e-203	1
					SAUSA300_RS01120		Gfo/Idh/MocA family oxidoreductase	1487	1461	1464	40738	29794	31874	25	20	772	1299	976	13926	15749	15501	15	8	-3.58496	1.23591e-237	1
					SAUSA300_RS03125		hypothetical protein	6029	12127	12278	165140	247230	267179	1923	1480	4339	8062	6044	78255	97721	95977	1047	592	-3.58496	0	1
					SAUSA300_RS08080		putative traG membrane protein	3005	3404	3435	82307	69413	74745	82	65	1676	2466	1897	30229	29890	30129	45	26	-3.58496	0	1
					SAUSA300_RS13875	crtN	squalene synthase	207	313	302	5680	6396	6585	6	5	142	216	193	2568	2624	3072	4	2	-3.58496	3.83223e-230	6.10037e-229
					SAUSA300_RS13880	crtM	squalene desaturase	1825	2815	2880	49983	57402	62687	83	65	1435	1736	1381	25894	21042	21935	45	26	-3.58496	0	0
					SAUSA300_RS14135	betB	glycine betaine aldehyde dehydrogenase	8859	11551	10186	242632	235486	221660	373	294	5757	7528	5466	103833	91244	86798	205	118	-3.58496	6.85293e-253	1.13032e-251
					SAUSA300_RS00395	copA	ATPase copper transport	1125	1730	1585	30832	35286	34498	92	72	602	1214	947	10866	14719	15044	51	29	-3.59826	3.43903e-218	5.41153e-217
					SAUSA300_RS10940	agrD	accessory gene regulator protein D	12826	10008	10362	351283	204033	225493	177	144	6648	7586	6530	119905	91950	103691	99	58	-3.62138	4.43027e-165	6.25262e-164
					SAUSA300_RS05205	purC	phosphoribosylaminoimidazole-succinocarboxamide synthase	1840	1926	1687	50407	39268	36717	65	52	913	1441	1106	16466	17468	17570	37	21	-3.63282	2.08294e-255	3.45641e-254
					SAUSA300_RS04790	oppC	oligopeptide ABC transporter permease	3040	3060	3023	83271	62392	65783	146	116	1379	2413	2043	24884	29257	32441	84	47	-3.65344	1.09536e-300	1.98616e-300
					SAUSA300_RS07250	ilvA	threonine dehydratase	15650	27880	25581	428636	568386	556651	513	397	5796	19915	17910	104535	241370	284372	291	161	-3.70044	0	1
					SAUSA300_RS14285	arcD	arginine/ornithine antiporter	2865	5020	4879	78475	102343	106172	146	113	2167	3067	2593	39095	37183	41184	80	46	-3.70044	0	1
					SAUSA300_RS14545		putative cobalt ABC transporter ATP-binding protein	716	858	953	19631	17501	20738	28	22	479	583	458	8656	7068	7287	15	9	-3.70044	1.538e-114	1
					predicted RNA	predicted RNA	-	1268	877	801	34732	17882	17446	42	34	587	747	556	10594	9061	8832	24	14	-3.75263	0	0
					SAUSA300_RS14130	betA	choline dehydrogenase	827	1180	991	22658	24072	21584	22	17	574	844	625	10361	10231	9933	13	7	-3.75489	0	1
					predicted RNA	predicted RNA	-	993	1461	1423	27208	29793	30965	59	46	666	1121	757	12022	13589	12021	35	19	-3.77472	3.12853e-274	5.25516e-273
					SAUSA300_RS04095	gpmI	phosphoglyceromutase	5085	1706	1703	139282	34790	37071	177	152	1640	2458	1802	29581	29800	28618	110	63	-3.83168	0	0
					SAUSA300_RS03850	nrdF	ribonucleotide-diphosphate reductase subunit beta	7286	10027	7176	199554	204420	156159	245	193	5046	5996	4366	91019	72680	69336	139	80	-3.83757	0	0
					SAUSA300_RS11350	atpH	F0F1 ATP synthase subunit delta	661	1805	1882	18113	36811	40962	2803	2130	654	1157	889	11795	14030	14129	1564	887	-3.86321	0	0
					SAUSA300_RS01210	fadE	acyl-CoA synthetase FadE	13989	8953	9109	383141	182541	198217	147	120	6476	8110	6577	116794	98301	104437	87	50	-3.86507	0	0
					predicted RNA	predicted RNA	-	12457	12872	13946	341174	262434	303476	586	466	4754	12093	9249	85747	146570	146856	349	195	-3.88823	0	0
					SAUSA300_RS10930		delta-hemolysin	3133	4740	4519	85807	96653	98339	56	43	1160	3255	3452	20926	39459	54816	32	18	-3.89622	3.62156e-198	5.44827e-197
					SAUSA300_RS01505		hypothetical protein	914	1682	1657	25046	34290	36073	41	31	841	1092	762	15181	13243	12099	23	13	-3.90689	0	1
					SAUSA300_RS13385		hypothetical protein	1071	1610	1630	29350	32841	35481	40	31	790	1135	872	14254	13765	13852	23	13	-3.92246	0	0
					SAUSA300_RS03375		ABC transporter ATP-binding protein	248	482	473	6808	9844	10293	40	31	196	363	253	3548	4407	4029	24	13	-3.9315	2.24554e-288	3.94121e-287
					SAUSA300_RS01010		hypothetical protein	407	140	112	11173	2873	2457	22	19	134	192	146	2418	2330	2318	14	8	-3.98185	7.80524e-303	1.38771e-301
					SAUSA300_RS09110		aminotransferase, class V	151	393	457	4145	8011	9959	25	19	170	307	225	3082	3730	3586	15	8	-4	0	1
					SAUSA300_RS09650	epiP	lantibiotic epidermin leader peptide processing serine protease EpiP	703	1438	1264	19257	29330	27509	34	26	591	870	745	10666	10546	11838	20	11	-4	0	0
					SAUSA300_RS10540	sak	staphylokinase	258	313	302	7083	6384	6586	33	26	134	269	204	2427	3268	3246	20	11	-4	0	0
					SAUSA300_RS14290	arcB	ornithine carbamoyltransferase	10233	7876	7616	280282	160571	165735	128	104	4626	7229	5565	83431	87617	88373	78	44	-4	0	1
					SAUSA300_RS14380		hypothetical protein	2497	2812	2801	68396	57330	60965	50	40	1336	2271	1776	24106	27530	28208	30	17	-4	0	1
					SAUSA300_RS03315		ABC transporter substrate-binding protein	34030	53102	49556	932011	1082580	1078338	792	618	6603	41204	44187	119083	499386	701600	479	263	-4.0103	6.24491e-135	8.18113e-134
					SAUSA300_RS10340		staphopain A	4566	6941	6820	125069	141514	148415	255	199	2837	5196	3986	51169	62977	63297	150	85	-4.05889	0	0
					SAUSA300_RS10460		ABC transporter ATP-binding protein	1026	648	606	28126	13211	13196	17	14	524	665	460	9453	8070	7308	11	6	-4.08746	0	0
					predicted RNA	predicted RNA	-	426	433	394	11671	8830	8589	17	14	284	377	291	5125	4575	4624	12	6	-4.09686	0	0
					SAUSA300_RS10850		Aerolysin/leukocidin family protein	414	242	296	11338	4944	6454	8	7	185	303	269	3340	3676	4283	6	3	-4.1127	0	0
					SAUSA300_RS08530	accB	acetyl-CoA carboxylase, biotin carboxyl carrier protein	563	320	369	15422	6535	8039	17	14	219	387	291	3956	4700	4630	11	6	-4.14296	0	0
					SAUSA300_RS00950		non-ribosomal peptide synthetase	273	255	215	7490	5203	4685	9	7	125	239	222	2265	2908	3536	6	3	-4.1565	0	0
					SAUSA300_RS08525	accC	acetyl-CoA carboxylase, biotin carboxylase	48734	66387	65725	1334740	1353416	1430180	1339	1051	32870	49360	36300	592805	598243	576372	789	451	-4.16993	0	0
					SAUSA300_RS13330		oligopeptide ABC transporter ATP-binding protein	9099	8267	8374	249226	168541	182227	282	226	5545	6269	5177	100016	75983	82209	167	97	-4.16993	0	1
					SAUSA300_RS04610	mnhB	putative monovalent cation/H+ antiporter subunit B	2967	4638	4510	81270	94563	98154	131	102	2165	3160	2650	39049	38309	42077	78	44	-4.18322	0	0
					SAUSA300_RS04235		LysE/YggA family protein	1063	1840	1853	29133	37515	40338	39	30	846	1283	989	15261	15558	15712	23	13	-4.22239	0	0
					SAUSA300_RS01535		hypothetical protein	4188	1475	1321	114704	30076	28754	1125	964	3322	855	322	59914	10366	5125	651	418	-4.24793	0	1
					SAUSA300_RS05210	purS	phosphoribosylformylglycinamidine synthase	3814	5974	4954	104477	121804	107811	289	226	3349	3807	2460	60412	46143	39061	169	98	-4.26894	0	0
					predicted RNA	predicted RNA	-	4109	6081	4931	112540	123980	107316	1720	1348	2247	4476	3451	40536	54258	54803	1040	586	-4.30591	0	0
					SAUSA300_RS03130		hypothetical protein	8877	20242	17804	243146	412682	387428	1072	822	8103	12613	9857	146136	152868	156516	627	358	-4.32193	0	1
					SAUSA300_RS05390	potC	spermidine/putrescine ABC transporter permease	7319	3473	3018	200460	70803	65676	989	831	5947	1122	1654	107266	13599	26269	561	363	-4.32193	0	1
					SAUSA300_RS14375		hypothetical protein	3357	8522	8286	91957	173739	180314	198	151	3326	5598	4313	59984	67846	68491	116	66	-4.32193	0	1
					SAUSA300_RS00955		4'-phosphopantetheinyl transferase superfamily protein	71	71	70	1966	1453	1533	20	16	35	64	48	638	780	772	13	7	-4.32912	0	0
					SAUSA300_RS00515	plc	1-phosphatidylinositol phosphodiesterase	421	421	397	11537	8601	8655	20	16	211	393	311	3817	4769	4945	13	7	-4.33985	0	0
					SAUSA300_RS11345	atpA	F0F1 ATP synthase subunit alpha	7946	12744	12453	217626	259813	270991	243	189	5597	9479	7126	100951	114891	113145	146	83	-4.3781	0	0
					SAUSA300_RS05160	qoxD	quinol oxidase, subunit IV	8595	7957	6541	235405	162231	142346	183	148	3946	7131	5208	71165	86433	82704	116	65	-4.38348	0	0
					SAUSA300_RS00400		putative lipoprotein	25469	68232	51677	697542	1391036	1124502	2453	1869	8944	50543	40350	161302	612581	640681	1513	822	-4.39575	0	0
					SAUSA300_RS09640	epiE	lantibiotic epidermin immunity protein F	1753	2004	1870	48032	40869	40694	138	109	1268	1428	1059	22873	17317	16821	83	48	-4.40939	0	0
					SAUSA300_RS09645	epiF	lantibiotic epidermin immunity protein F	4193	2821	2551	114843	57522	55512	116	95	1690	2866	2231	30496	34743	35433	74	42	-4.49643	0	0
					SAUSA300_RS05165	qoxC	quinol oxidase, subunit III	688	747	700	18866	15232	15239	23	18	469	592	466	8473	7180	7401	15	8	-4.50626	0	0
					predicted RNA	predicted RNA	-	299	356	409	8206	7264	8905	23	18	205	312	250	3713	3785	3978	14	8	-4.50705	0	0
					predicted RNA	predicted RNA	-	5050	4737	4806	138328	96584	104585	103	83	2783	4133	3299	50201	50094	52392	65	37	-4.51439	0	0
					SAUSA300_RS10845		leukocidin/hemolysin toxin family protein	4143	6112	5887	113473	124604	128117	62	49	2839	4691	3739	51208	56864	59369	39	22	-4.51457	0	0
					SAUSA300_RS01515		essC protein	6086	4110	3856	166691	83806	83925	323	265	6368	1676	931	114848	20318	14792	185	119	-4.52356	0	1
					SAUSA300_RS01015	murQ	N-acetylmuramic acid-6-phosphate etherase	7038	10725	10291	192780	218658	223943	103	80	5852	7548	5861	105545	91489	93063	63	36	-4.52641	0	0
					SAUSA300_RS06435	glpF	glycerol uptake facilitator	3487	4588	4284	95501	93544	93219	260	204	2381	3673	2535	42947	44527	40250	162	92	-4.57289	0	0
					SAUSA300_RS11820		glycine betaine transporter	2559	3249	2851	70106	66243	62044	120	95	1470	2515	2108	26511	30482	33471	76	43	-4.58496	0	0
					SAUSA300_RS13425		hypothetical protein	1683	2588	2792	46095	52766	60756	57	44	1408	2048	1436	25398	24830	22800	35	20	-4.59842	0	0
					SAUSA300_RS01525		hypothetical protein	212	439	429	5823	8951	9340	15	11	238	327	232	4294	3971	3685	10	5	-4.64386	0	1
					SAUSA300_RS04605	mnhC	putative monovalent cation/H+ antiporter subunit C	1610	2747	2457	44116	56012	53466	155	121	1858	1551	1115	33510	18802	17718	92	55	-4.65208	0	0
					SAUSA300_RS01530		hypothetical protein	531	745	706	14545	15205	15369	29	22	379	548	435	6850	6645	6919	18	10	-4.70044	0	1
					SAUSA300_RS10455		hypothetical protein	384	509	508	10519	10386	11067	14	11	206	413	349	3724	5015	5555	9	5	-4.71882	0	0
					SAUSA300_0937		hypothetical protein	1777	3210	3218	48693	65451	70032	117	90	1300	2557	1938	23456	30991	30780	74	41	-4.78136	0	0
					predicted RNA	predicted RNA	-	9077	10513	9357	248602	214341	203613	279	221	160	10298	11085	2894	124812	176005	186	101	-4.78338	0	0
					SAUSA300_1760	epiG	lantibiotic epidermin immunity protein F	2529	3829	3793	69267	78079	82551	95	74	1791	3012	2326	32300	36505	36932	60	34	-4.79008	0	0
					predicted RNA	predicted RNA	-	184	510	477	5047	10398	10393	17	13	245	348	258	4429	4227	4103	11	6	-4.79874	0	0
					SAUSA300_RS04600	mnhD	putative monovalent cation/H+ antiporter subunit D	839	1350	1155	22986	27537	25140	83	65	786	931	631	14185	11289	10029	52	30	-4.80735	0	0
					SAUSA300_RS11335	atpD	F0F1 ATP synthase subunit beta	244	270	263	6706	5521	5730	16	13	162	227	200	2930	2761	3186	11	6	-4.82655	0	0
					predicted RNA	predicted RNA	-	2042	3826	3506	55940	78006	76309	103	80	1876	2682	2068	33837	32514	32846	65	37	-4.84259	0	0
					SAUSA300_RS02555		hypothetical protein	2126	3075	3081	58229	62699	67058	172	134	1180	2685	2123	21283	32545	33709	111	62	-4.90689	0	1
					SAUSA300_RS04590	mnhF	putative monovalent cation/H+ antiporter subunit F	3249	3562	3353	88995	72625	72981	119	95	1821	3021	2520	32854	36624	40012	77	44	-4.90689	0	0
					SAUSA300_RS08520		LamB/YcsF family protein	6052	6633	6854	165773	135230	149160	160	127	3843	5903	4434	69308	71550	70411	104	59	-4.90689	0	0
					SAUSA300_RS06445	glpD	aerobic glycerol-3-phosphate dehydrogenase	3485	3948	3900	95456	80489	84871	54	43	2472	3266	2406	44586	39583	38213	35	20	-4.9386	0	0
					SAUSA300_RS05050		hypothetical protein	21141	7871	6087	579009	160477	132467	243	208	7744	11338	8065	139669	137415	128056	169	97	-4.9542	0	1
					SAUSA300_RS11340	atpG	F0F1 ATP synthase subunit gamma	860	731	701	23578	14920	15256	18	15	641	595	458	11570	7214	7287	12	7	-4.98935	0	0
					SAUSA300_RS11070	leuD	isopropylmalate isomerase small subunit	1969	5520	5218	53932	112546	113543	375	285	2667	3304	2695	48110	40048	42796	230	133	-5	0	1
					SAUSA300_RS10945	agrC	accessory gene regulator protein C	12228	19656	19031	334925	400737	414128	285	222	9671	15055	11661	174419	182470	185159	183	104	-5.02536	0	0
					SAUSA300_RS09470	pckA	phosphoenolpyruvate carboxykinase	466	780	860	12773	15911	18714	41	32	321	691	494	5790	8378	7847	26	15	-5.03868	0	0
					SAUSA300_RS11330	atpC	F0F1 ATP synthase subunit epsilon	6711	12359	11286	183818	251971	245585	305	236	5185	9018	7366	93519	109306	116957	195	111	-5.09733	0	0
					SAUSA300_RS07545	lukS-PV	Panton-Valentine leukocidin, LukS-PV	6105	14762	15477	167212	300948	336787	222	170	538	13532	13175	9710	164009	209196	150	80	-5.10553	0	0
					SAUSA300_RS01705		triacylglycerol lipase	3078	3788	3853	84301	77238	83856	215	170	1714	3396	2755	30913	41161	43752	142	80	-5.15313	0	0
					SAUSA300_RS14620		hypothetical protein	2803	3248	3291	76791	66219	71625	89	70	2229	2499	2019	40202	30294	32069	57	33	-5.15443	0	0
					SAUSA300_RS07540	lukF-PV	Panton-Valentine leukocidin, LukF-PV	2104	2667	2548	57626	54373	55455	67	53	1324	2286	1789	23881	27713	28408	44	25	-5.16993	0	0
					SAUSA300_RS04795	oppD	oligopeptide ABC transporter ATP-binding protein	10595	8661	9453	290186	176578	205710	345	278	5914	8932	6586	106664	108256	104580	231	132	-5.26053	0	0
					SAUSA300_RS02035		sodium:dicarboxylate symporter family protein	2401	3158	2873	65777	64384	62516	53	42	747	2749	3006	13489	33317	47732	37	20	-5.2711	0	0
					SAUSA300_RS04595	mnhE	putative monovalent cation/H+ antiporter subunit E	2441	2447	2421	66864	49900	52691	55	44	1941	1944	1570	35022	23569	24933	37	21	-5.27612	0	0
					SAUSA300_RS12590	hutU	urocanate hydratase	424	843	775	11617	17193	16875	30	23	498	595	398	8993	7218	6332	20	11	-5.2854	0	0
					SAUSA300_RS08515		hypothetical protein	3856	7985	7221	105625	162801	157142	150	115	3521	5715	4395	63502	69273	69794	96	55	-5.32193	0	0
					SAUSA300_RS01020		sucrose-specific PTS transporter protein	23104	37342	35274	632773	761297	767565	241	188	16450	29587	24327	296677	358590	386264	159	90	-5.3247	0	0
					SAUSA300_RS05215	purQ	phosphoribosylformylglycinamidine synthase I	1821	2388	2454	49882	48686	53402	90	71	1494	1945	1471	26952	23582	23370	60	34	-5.37084	0	0
					SAUSA300_RS04585	mnhG	putative monovalent cation/H+ antiporter subunit G	1170	1776	1732	32066	36212	37702	195	152	818	1444	1162	14766	17512	18459	128	73	-5.38082	0	0
					SAUSA300_RS12585	hutI	imidazolonepropionase	5118	6909	6006	140188	140854	130707	206	162	3454	5728	4235	62296	69424	67245	138	78	-5.43045	0	0
					SAUSA300_RS04805	oppA	oligopeptide ABC transporter substrate-binding protein	22891	37388	38757	626944	762226	843352	772	600	16606	32034	24451	299486	388250	388228	512	289	-5.45121	0	0
					predicted RNA	predicted RNA	-	2687	4744	4666	73593	96717	101542	122	94	2082	3906	3079	37552	47343	48899	82	46	-5.57074	0	0
					SAUSA300_RS04800	oppF	oligopeptide ABC transporter ATP-binding protein	14302	37413	36958	391718	762728	804208	1428	1088	17463	26453	20530	314943	320611	325972	933	534	-5.59495	0	0
					SAUSA300_RS03190	adh	alcohol dehydrogenase	13109	14905	14788	359035	303869	321792	1642	1302	9036	13546	9904	162973	164184	157257	1120	640	-5.61471	0	0
					predicted RNA	predicted RNA	-	30707	93077	96132	840999	1897537	2091819	758	574	54623	53676	46902	985118	650556	744709	481	283	-5.6453	0	0
					SAUSA300_RS06655	thrB	homoserine kinase	17158	32896	31183	469928	670646	678543	2592	2001	12846	28262	20449	231678	342542	324686	1765	988	-5.81762	0	0
					SAUSA300_RS06650	thrC	threonine synthase	8779	7418	7658	240455	151236	166651	115	93	4120	8280	6664	74307	100362	105822	83	46	-5.84549	0	0
					SAUSA300_RS01205	fadD	acyl-CoA dehydrogenase FadD	16884	33535	31114	462428	683686	677035	915	705	14189	25415	21448	255910	308032	340547	616	350	-5.89482	0	0
					SAUSA300_RS05100	sspC	cysteine protease	7404	10703	9793	202805	218202	213093	201	157	5062	9042	7250	91307	109596	115125	138	78	-5.90087	0	0
					predicted RNA	predicted RNA	-	16586	29281	29222	454267	596957	635874	517	400	14304	23010	19224	257970	278883	305240	349	199	-5.95931	0	0
					predicted RNA	predicted RNA	-	1929	4275	3797	52852	87156	82640	474	363	2365	2710	2222	42669	32851	35282	310	181	-5.96924	0	0
					SAUSA300_RS01195		putative acyl-CoA acetyltransferase FadA	233	340	375	6407	6940	8176	5	4	242	343	315	4380	4165	5009	4	2	-6.03342	0	0
					SAUSA300_RS05110	sspA	V8 protease	65	129	173	1795	2641	3779	3	2	94	167	128	1698	2028	2044	3	1	-6.06609	0	0
					predicted RNA	predicted RNA	-	320	608	613	8788	12411	13356	10	8	320	605	378	5776	7337	6012	7	4	-6.10975	0	0
					SAUSA300_RS05105	sspB	cysteine protease	89	68	58	2445	1401	1267	2	2	40	99	52	733	1210	834	2	1	-6.11746	0	0
					SAUSA300_RS10950	agrA	accessory gene regulator protein A	98	86	72	2689	1768	1585	3	2	54	147	63	986	1790	1005	2	1	-6.147	0	0
					predicted RNA	predicted RNA	-	324	321	372	8873	6549	8115	7	6	195	395	275	3520	4797	4375	6	3	-6.26366	1	1
					SAUSA300_RS06645		homoserine dehydrogenase	186	221	216	5118	4516	4701	5	4	149	252	175	2703	3064	2779	4	2	-6.37504	0	0
					SAUSA300_RS01025		transcriptional regulator	4244	3217	2881	116234	65588	62705	33	26	3103	2573	2118	55962	31185	33638	22	13	-6.40429	0	0
					SAUSA300_RS08910	gap	glyceraldehyde 3-phosphate dehydrogenase 2	1413	775	744	38724	15810	16203	32	26	25	1112	1372	463	13481	21798	24	13	-6.43185	0	0
					predicted RNA	predicted RNA	-	57	114	91	1578	2341	1994	2	2	74	113	58	1337	1378	928	2	1	-6.54303	1	1
					SAUSA300_RS01160	pflA	pyruvate formate-lyase activating enzyme	61	90	60	1691	1853	1314	2	2	81	107	84	1469	1305	1345	3	1	-6.66178	0	0
					SAUSA300_RS04395	ear	Ear protein	57	80	76	1567	1646	1671	2	2	102	106	76	1849	1289	1216	3	1	-6.71562	0	0
					predicted RNA	predicted RNA	-	123	156	132	3388	3188	2873	6	4	95	117	84	1727	1423	1340	4	2	-6.79181	1	1
					predicted RNA	predicted RNA	-	12088	38000	35012	331087	774696	761858	2194	1660	18931	27971	15983	341418	339004	253786	1456	830	-6.84699	0	0
					SAUSA300_RS05720		alpha-hemolysin	1020	1502	1380	27961	30633	30046	29	22	837	1327	955	15095	16089	15173	20	11	-6.8488	0	0
					SAUSA300_RS11930		hypothetical protein	349	369	385	9577	7530	8384	25	20	249	367	271	4492	4458	4307	18	10	-6.85536	0	0
					SAUSA300_RS05220	purL	phosphoribosylformylglycinamidine synthase II	9504	8133	9486	260306	165813	206426	657	528	7214	7798	5759	130103	94513	91446	452	264	-6.91439	0	0
					predicted RNA	predicted RNA	-	31	124	82	870	2542	1805	3	2	50	59	55	903	721	887	1	1	-6.97269	1	1
					SAUSA300_RS01200		3-hydroxyacyl-CoA dehydrogenase	164	249	210	4508	5086	4576	8	6	121	238	184	2195	2888	2932	7	3	-6.97728	0	0
					predicted RNA	predicted RNA	-	71	183	162	1954	3737	3543	9	6	120	84	73	2165	1026	1161	5	3	-7.06393	1	1
					SAUSA300_RS01155	pflB	formate acetyltransferase	70	145	100	1930	2959	2195	3	2	85	146	88	1536	1780	1409	3	1	-7.25424	0	0
					SAUSA300_RS05240	purH	bifunctional phosphoribosylaminoimidazolecarboxamide formyltransferase/IMP cyclohydrolase	338	385	368	9262	7856	8010	8	6	255	319	248	4609	3869	3952	5	3	-7.42533	0	0
					predicted RNA	predicted RNA	-	274	272	266	7513	5559	5805	3	2	191	337	225	3455	4094	3587	2	1	-7.48684	1	1
					predicted RNA	predicted RNA	-	46	36	30	1269	748	666	2	2	21	32	31	382	390	505	1	1	-7.51119	0	0
					SAUSA300_RS05245	purD	phosphoribosylamine--glycine ligase	104	90	97	2851	1840	2131	2	2	85	131	86	1548	1590	1367	2	1	-7.51175	0	0
					predicted RNA	predicted RNA	-	5057	6073	6433	138508	123814	139993	233	184	2753	6539	4580	49659	79259	72735	166	92	-7.63844	1	1
					SAUSA300_RS05225	purF	amidophosphoribosyltransferase	213	410	429	5857	8366	9345	16	12	203	318	278	3677	3856	4423	10	6	-7.76421	0	0
					predicted RNA	predicted RNA	-	153	109	81	4206	2224	1781	7	6	106	165	95	1912	2004	1517	6	3	-7.96578	0	0
					predicted RNA	predicted RNA	-	77	33	45	2124	673	998	5	4	38	53	49	688	647	791	4	2	-7.98109	1	1
					SAUSA300_RS09620	splA	serine protease SplA	38	19	23	1061	407	518	5	4	19	39	23	354	477	376	4	2	-8.03067	0	0
					SAUSA300_RS05230	purM	phosphoribosylaminoimidazole synthetase	268	700	702	7345	14270	15289	16	12	362	579	409	6542	7017	6501	12	6	-8.16113	0	0
					SAUSA300_RS09630		hypothetical protein	208	287	253	5708	5858	5515	5	4	232	344	226	4188	4170	3599	4	2	-8.22055	0	0
					predicted RNA	predicted RNA	-	182	200	189	5006	4095	4116	3	2	119	166	135	2162	2018	2149	2	1	-8.35535	1	1
					SAUSA300_RS05235	purN	phosphoribosylglycinamide formyltransferase	18653	23605	22683	510871	481230	493589	664	524	9692	22971	18247	174804	278415	289731	468	262	-8.62693	0	0
					predicted RNA	predicted RNA	-	542	544	493	14851	11095	10749	18	14	386	451	368	6965	5469	5851	12	7	-8.89178	1	1
					SAUSA300_RS09595	splF	serine protease SplF	180	157	164	4950	3214	3586	5	4	149	170	125	2692	2070	2000	4	2	-8.92778	1	1
					SAUSA300_RS09600	splE	serine protease SplE	1888	1062	1010	51721	21660	21982	46	38	840	1446	1055	15161	17526	16763	35	19	-9.04712	1	1
					predicted RNA	predicted RNA	-	1206	2071	1877	33030	42233	40848	16	12	914	1781	1431	16500	21589	22722	11	6	-9.11721	1	1
					SAUSA300_RS09610	splC	serine protease SplC	70	64	82	1933	1318	1791	2	2	105	98	83	1903	1190	1322	3	1	-9.22159	1	1
					SAUSA300_RS09605	splD	serine protease SplD	85	143	129	2349	2928	2827	3	2	122	184	107	2208	2234	1698	3	1	-9.25739	1	1
					predicted RNA	predicted RNA	-	125	155	178	3447	3164	3875	5	4	131	172	128	2379	2090	2037	4	2	-9.27612	1	1
					SAUSA300_RS09615	splB	serine protease SplB	28	72	63	776	1482	1392	8	6	29	62	50	530	761	794	6	3	-9.31741	0	0

## Sheet: Down-Regulated Genes
					Down-Regulated Genes
Transcription Start	Translation Start	Translation Stop	Transcription Stop	Strand	Synonym	Name	Product	Raw Counts 1 Replicate 1	Raw Counts 1 Replicate 2	Raw Counts 1 Replicate 3	Normalized Counts 1 Replicate 1	Normalized Counts 1 Replicate 2	Normalized Counts 1 Replicate 3	RPKM 1	Expression 1	Raw Counts 2 Replicate 1	Raw Counts 2 Replicate 2	Raw Counts 2 Replicate 3	Normalized Counts 2 Replicate 1	Normalized Counts 2 Replicate 2	Normalized Counts 2 Replicate 3	RPKM 2	Expression 2	Log2 Fold Change (∆pyrE/WT)	p-value	False Discovery rate	Fold Change (∆pyrE/WT)
	50912	49125		-	SAUSA300_RS00210		hypothetical protein	233	340	375	6407	6940	8176	5	4	242	343	315	4380	4165	5009	4	2	-1	0.0014409	1	0.5
	133225	132230		-	SAUSA300_RS00600	sirB	iron compound ABC transporter permease SirB	65	129	173	1795	2641	3779	3	2	94	167	128	1698	2028	2044	3	1	-1	0.000400447	1	0.5
	152504	153934		+	SAUSA300_RS00700		polysaccharide extrusion protein	320	608	613	8788	12411	13356	10	8	320	605	378	5776	7337	6012	7	4	-1	1.42942e-05	1	0.5
	162835	162035		-	SAUSA300_RS00750	phnE	phosphonate ABC transporter permease	89	68	58	2445	1401	1267	2	2	40	99	52	733	1210	834	2	1	-1	4.62379e-11	1	0.5
	163610	162837		-	SAUSA300_RS00755	phnC	phosphonate ABC transporter ATP-binding protein	98	86	72	2689	1768	1585	3	2	54	147	63	986	1790	1005	2	1	-1	3.03302e-05	1	0.5
	214645	213404		-	SAUSA300_RS00970	argJ	bifunctional ornithine acetyltransferase/N-acetylglutamate synthase protein	324	321	372	8873	6549	8115	7	6	195	395	275	3520	4797	4375	6	3	-1	4.61876e-05	1	0.5
	292945	293988		+	SAUSA300_RS01305		zinc-binding dehydrogenase family oxidoreductase	186	221	216	5118	4516	4701	5	4	149	252	175	2703	3064	2779	4	2	-1	5.803e-05	1	0.5
330815	330898	333927		+	SAUSA300_RS01495		hypothetical protein	4244	3217	2881	116234	65588	62705	33	26	3103	2573	2118	55962	31185	33638	22	13	-1	0.00110753	1	0.5
367653	367653	366772	366771	-	SAUSA300_RS01680	nanA	N-acetylneuraminate lyase	1413	775	744	38724	15810	16203	32	26	25	1112	1372	463	13481	21798	24	13	-1	2.58397e-05	1	0.5
	449812	450738		+	SAUSA300_RS02130		superantigen-like protein	57	114	91	1578	2341	1994	2	2	74	113	58	1337	1378	928	2	1	-1	4.03898e-06	1	0.5
	454407	455105		+	SAUSA300_RS02155		superantigen-like protein	61	90	60	1691	1853	1314	2	2	81	107	84	1469	1305	1345	3	1	-1	0.161287	1	0.5
	466923	467693		+	SAUSA300_RS02220		tandem lipoprotein	57	80	76	1567	1646	1671	2	2	102	106	76	1849	1289	1216	3	1	-1	0.270375	1	0.5
	671221	671856		+	SAUSA300_RS03210		putative endonuclease III	123	156	132	3388	3188	2873	6	4	95	117	84	1727	1423	1340	4	2	-1	4.15249e-10	1	0.5
679218	678880	678506	678493	-	SAUSA300_RS03250	sarA	accessory regulator A	12088	38000	35012	331087	774696	761858	2194	1660	18931	27971	15983	341418	339004	253786	1456	830	-1	0.0352764	0.0794299	0.5
702755	702755	701460	701460	-	SAUSA300_RS03370	pbp4	penicillin-binding protein 4	1020	1502	1380	27961	30633	30046	29	22	837	1327	955	15095	16089	15173	20	11	-1	0.00148204	1	0.5
771256	771256	770837	770837	-	SAUSA300_RS03735		6-pyruvoyl tetrahydrobiopterin synthase-like protein	349	369	385	9577	7530	8384	25	20	249	367	271	4492	4458	4307	18	10	-1	1.49178e-05	1	0.5
793690	793773	794171		+	SAUSA300_RS03840	nrdI	ribonucleotide reductase stimulatory protein	9504	8133	9486	260306	165813	206426	657	528	7214	7798	5759	130103	94513	91446	452	264	-1	0.0016534	0.00438664	0.5
	799947	800708		+	SAUSA300_RS03875		putative iron compound ABC transporter ATP-binding protein	31	124	82	870	2542	1805	3	2	50	59	55	903	721	887	1	1	-1	1.02223e-20	1	0.5
	815694	816368		+	SAUSA300_RS03955		hypothetical protein	164	249	210	4508	5086	4576	8	6	121	238	184	2195	2888	2932	7	3	-1	2.09879e-06	1	0.5
	857695	858138		+	SAUSA300_RS04155		hypothetical protein	71	183	162	1954	3737	3543	9	6	120	84	73	2165	1026	1161	5	3	-1	3.24283e-10	1	0.5
	1557369	1556545		-	SAUSA300_RS07595		phiSLT ORF191-like protein	70	145	100	1930	2959	2195	3	2	85	146	88	1536	1780	1409	3	1	-1	0.000281129	1	0.5
	1574379	1573108		-	SAUSA300_RS07680		phage helicase	338	385	368	9262	7856	8010	8	6	255	319	248	4609	3869	3952	5	3	-1	3.30139e-06	1	0.5
	1577534	1575087		-	SAUSA300_RS07695		virulence-associated protein E	274	272	266	7513	5559	5805	3	2	191	337	225	3455	4094	3587	2	1	-1	0.00026747	1	0.5
	1578625	1578239		-	SAUSA300_RS07710		hypothetical protein	46	36	30	1269	748	666	2	2	21	32	31	382	390	505	1	1	-1	6.11998e-20	1	0.5
	1657087	1656113		-	SAUSA300_RS08215		putative competence protein ComGA	104	90	97	2851	1840	2131	2	2	85	131	86	1548	1590	1367	2	1	-1	0.000274582	1	0.5
1869710	1869697	1868972	1868966	-	SAUSA300_RS09260		hypothetical protein	5057	6073	6433	138508	123814	139993	233	184	2753	6539	4580	49659	79259	72735	166	92	-1	0.00605108	0.0150071	0.5
	1906396	1907031	1907031	+	SAUSA300_RS09420		hypothetical protein	213	410	429	5857	8366	9345	16	12	203	318	278	3677	3856	4423	10	6	-1	6.14651e-06	1	0.5
	1922672	1922217		-	SAUSA300_RS09505		putative lipoprotein	153	109	81	4206	2224	1781	7	6	106	165	95	1912	2004	1517	6	3	-1	7.02036e-05	1	0.5
	2090128	2089874		-	SAUSA300_RS10550		holin	77	33	45	2124	673	998	5	4	38	53	49	688	647	791	4	2	-1	1.80082e-15	1	0.5
	2091506	2091354		-	SAUSA300_RS10575		phi77 ORF109-like protein	38	19	23	1061	407	518	5	4	19	39	23	354	477	376	4	2	-1	1.6808e-08	1	0.5
	2308690	2307722	2307722	-	SAUSA300_RS11750		iron compound ABC transporter permease	268	700	702	7345	14270	15289	16	12	362	579	409	6542	7017	6501	12	6	-1	5.55443e-06	1	0.5
	2327783	2326371		-	SAUSA300_RS11840	lacG	6-phospho-beta-galactosidase	208	287	253	5708	5858	5515	5	4	232	344	226	4188	4170	3599	4	2	-1	0.00831475	1	0.5
	2329513	2327801		-	SAUSA300_RS11845	lacE	PTS system, lactose-specific IIBC component	182	200	189	5006	4095	4116	3	2	119	166	135	2162	2018	2149	2	1	-1	1.19293e-10	1	0.5
2358812	2358767	2357823	2357815	-	SAUSA300_RS12020	rpoA	DNA-directed RNA polymerase subunit alpha	18653	23605	22683	510871	481230	493589	664	524	9692	22971	18247	174804	278415	289731	468	262	-1	0.0139568	0.0332872	0.5
	2409675	2410511	2410511	+	SAUSA300_RS12385	ureD	urease accessory protein UreD	542	544	493	14851	11095	10749	18	14	386	451	368	6965	5469	5851	12	7	-1	5.15648e-07	1	0.5
	2439091	2438174		-	SAUSA300_RS12540		sodium/bile acid symporter family protein	180	157	164	4950	3214	3586	5	4	149	170	125	2692	2070	2000	4	2	-1	9.46742e-07	1	0.5
2527101	2527101	2526277	2526272	-	SAUSA300_RS12965		formate/nitrite transporter family protein	1888	1062	1010	51721	21660	21982	46	38	840	1446	1055	15161	17526	16763	35	19	-1	0.00162473	0.00431476	0.5
2635801	2635801	2632745	2632745	-	SAUSA300_RS13530	fnbA	fibronectin binding protein A	1206	2071	1877	33030	42233	40848	16	12	914	1781	1431	16500	21589	22722	11	6	-1	0.00167535	1	0.5
	2823671	2822904		-	SAUSA300_RS14435	cap1C	capsular polysaccharide biosynthesis protein Cap1C	70	64	82	1933	1318	1791	2	2	105	98	83	1903	1190	1322	3	1	-1	0.182704	1	0.5
	2828974	2830026		+	SAUSA300_RS14470	icaC	intercellular adhesion protein C	85	143	129	2349	2928	2827	3	2	122	184	107	2208	2234	1698	3	1	-1	0.00276531	1	0.5
	2834995	2834237		-	SAUSA300_RS14490	hisF	imidazole glycerol phosphate synthase subunit HisF	125	155	178	3447	3164	3875	5	4	131	172	128	2379	2090	2037	4	2	-1	1.51075e-05	1	0.5
	2863899	2864090		+	SAUSA300_RS14650		hypothetical protein	28	72	63	776	1482	1392	8	6	29	62	50	530	761	794	6	3	-1	1.63208e-14	1	0.5
	1659274	1659071		-	SAUSA300_RS08235		hypothetical protein	1929	4275	3797	52852	87156	82640	474	363	2365	2710	2222	42669	32851	35282	310	181	-1.00398	0.00142109	0.00379236	0.498623
1258210	1258223	1259626	1259650	+	SAUSA300_RS06205	hslU	ATP-dependent protease ATP-binding subunit HslU	16586	29281	29222	454267	596957	635874	517	400	14304	23010	19224	257970	278883	305240	349	199	-1.00723	0.0318272	0.0721352	0.4975
1627941	1627925	1626588		-	SAUSA300_RS08035	xseA	exodeoxyribonuclease VII large subunit	7404	10703	9793	202805	218202	213093	201	157	5062	9042	7250	91307	109596	115125	138	78	-1.00922	0.00158527	0.00421406	0.496815
1059277	1059246	1058386	1058129	-	SAUSA300_RS05190	folD	bifunctional 5,10-methylene-tetrahydrofolate dehydrogenase/ 5,10-methylene-tetrahydrofolate cyclohydrolase	16884	33535	31114	462428	683686	677035	915	705	14189	25415	21448	255910	308032	340547	616	350	-1.01027	0.0323894	0.0732911	0.496454
	1218149	1220143	1220155	+	SAUSA300_RS06025	pknB	protein kinase	8779	7418	7658	240455	151236	166651	115	93	4120	8280	6664	74307	100362	105822	83	46	-1.0156	0.0039132	0.00995756	0.494624
532930	533001	533303	533359	+	SAUSA300_RS02550		regulatory protein SpoVG	17158	32896	31183	469928	670646	678543	2592	2001	12846	28262	20449	231678	342542	324686	1765	988	-1.01814	0.0313102	0.0710251	0.493753
859148	859148	861949	861991	+	SAUSA300_RS04165	clfA	clumping factor A	30707	93077	96132	840999	1897537	2091819	758	574	54623	53676	46902	985118	650556	744709	481	283	-1.02025	0.00755267	0.0185797	0.493031
424832	424839	425090	425127	+	SAUSA300_RS01990		hypothetical protein	13109	14905	14788	359035	303869	321792	1642	1302	9036	13546	9904	162973	164184	157257	1120	640	-1.02459	0.00335104	0.00858292	0.491551
1987829	1987741	1987142	1987142	-	SAUSA300_RS09875		hypothetical protein	14302	37413	36958	391718	762728	804208	1428	1088	17463	26453	20530	314943	320611	325972	933	534	-1.02677	0.0326271	0.0737679	0.490809
1452452	1452365	1451409	1451369	-	SAUSA300_RS07190	thyA	thymidylate synthase	2687	4744	4666	73593	96717	101542	122	94	2082	3906	3079	37552	47343	48899	82	46	-1.03103	0.000772433	0.0021107	0.489362
2230635	2230630	2229392	2229365	-	SAUSA300_RS11385	glyA	serine hydroxymethyltransferase	22891	37388	38757	626944	762226	843352	772	600	16606	32034	24451	299486	388250	388228	512	289	-1.05389	0.0224057	0.0518131	0.481667
	2074003	2073161	2073154	-	SAUSA300_RS10435		hypothetical protein	5118	6909	6006	140188	140854	130707	206	162	3454	5728	4235	62296	69424	67245	138	78	-1.05445	0.00285269	0.00738946	0.481481
	1626595	1626365		-	SAUSA300_RS08030	xseB	exodeoxyribonuclease VII small subunit	1170	1776	1732	32066	36212	37702	195	152	818	1444	1162	14766	17512	18459	128	73	-1.0581	0.000265205	0.000760347	0.480263
774783	774973	775683		+	SAUSA300_RS03765		hypothetical protein	1821	2388	2454	49882	48686	53402	90	71	1494	1945	1471	26952	23582	23370	60	34	-1.06228	0.000171672	0.00049845	0.478873
1863432	1863423	1859599	1859587	-	SAUSA300_RS09220		FtsK/SpoIIIE family protein	23104	37342	35274	632773	761297	767565	241	188	16450	29587	24327	296677	358590	386264	159	90	-1.06274	0.0252496	0.0579978	0.478723
727577	727620	728264	728337	+	SAUSA300_RS03495		hypothetical protein	424	843	775	11617	17193	16875	30	23	498	595	398	8993	7218	6332	20	11	-1.06413	3.62517e-08	1	0.478261
	1968266	1967043	1967043	-	SAUSA300_RS09775		putative ABC transporter protein EcsB	3856	7985	7221	105625	162801	157142	150	115	3521	5715	4395	63502	69273	69794	96	55	-1.06413	0.00237869	0.00620864	0.478261
	1423790	1425055	1425055	+	SAUSA300_RS07025	lysA	diaminopimelate decarboxylase	2441	2447	2421	66864	49900	52691	55	44	1941	1944	1570	35022	23569	24933	37	21	-1.06711	0.000315564	0.000896279	0.477273
10920	10920	12434	12434	+	SAUSA300_RS00045	hutH	histidine ammonia-lyase	2401	3158	2873	65777	64384	62516	53	42	747	2749	3006	13489	33317	47732	37	20	-1.07039	0.000643337	0.00177209	0.47619
1346711	1346711	1347514	1347528	+	SAUSA300_RS06660		HAD superfamily hydrolase	10595	8661	9453	290186	176578	205710	345	278	5914	8932	6586	106664	108256	104580	231	132	-1.07455	0.000655653	0.00180239	0.47482
	2027249	2026206		-	SAUSA300_RS10190	vraS	two-component sensor histidine kinase	2104	2667	2548	57626	54373	55455	67	53	1324	2286	1789	23881	27713	28408	44	25	-1.08406	0.000122467	0.000358625	0.471698
2719713	2719713	2720723	2720723	+	SAUSA300_RS13970		amidohydrolase family protein	2803	3248	3291	76791	66219	71625	89	70	2229	2499	2019	40202	30294	32069	57	33	-1.08489	0.000587052	0.00162358	0.471429
276927	276927	275350	275332	-	SAUSA300_RS01215		putative acyl-CoA transferase FadX	6105	14762	15477	167212	300948	336787	222	170	538	13532	13175	9710	164009	209196	150	80	-1.08746	0.000532583	0.00147592	0.470588
1451209	1451209	1450730	1450716	-	SAUSA300_RS07185	folA	dihydrofolate reductase	3078	3788	3853	84301	77238	83856	215	170	1714	3396	2755	30913	41161	43752	142	80	-1.08746	0.000503702	0.00140156	0.470588
912863	912873	913832	913872	+	SAUSA300_RS04500		D-isomer specific 2-hydroxyacid dehydrogenase	6711	12359	11286	183818	251971	245585	305	236	5185	9018	7366	93519	109306	116957	195	111	-1.08823	0.000524045	0.00145373	0.470339
	736460	736948	736948	+	SAUSA300_RS03545		hypothetical protein	466	780	860	12773	15911	18714	41	32	321	691	494	5790	8378	7847	26	15	-1.09311	2.76993e-09	1	0.46875
1284308	1284342	1286066	1286163	+	SAUSA300_RS06320		RNA-metabolising metallo-beta-lactamase	12228	19656	19031	334925	400737	414128	285	222	9671	15055	11661	174419	182470	185159	183	104	-1.09398	0.00220052	0.0057711	0.468468
115942	115942	117120	117120	+	SAUSA300_RS00545		M20/M25/M40 family peptidase	860	731	701	23578	14920	15256	18	15	641	595	458	11570	7214	7287	12	7	-1.09954	5.1876e-09	1	0.466667
2186548	2186548	2186222	2186222	-	SAUSA300_RS11130	rsbV	anti-sigma-B factor, antagonist	1969	5520	5218	53932	112546	113543	375	285	2667	3304	2695	48110	40048	42796	230	133	-1.09954	0.000282223	0.000806604	0.466667
1676190	1676273	1677664	1677670	+	SAUSA300_RS08320	glyS	glycyl-tRNA synthetase	21141	7871	6087	579009	160477	132467	243	208	7744	11338	8065	139669	137415	128056	169	97	-1.10053	0.000456183	0.00127452	0.466346
2049458	2049458	2047455	2047451	-	SAUSA300_RS10315	ligA	DNA ligase	3485	3948	3900	95456	80489	84871	54	43	2472	3266	2406	44586	39583	38213	35	20	-1.10434	0.000392905	0.00110449	0.465116
1274576	1274583	1275758	1275758	+	SAUSA300_RS06275	nusA	transcription elongation factor NusA	6052	6633	6854	165773	135230	149160	160	127	3843	5903	4434	69308	71550	70411	104	59	-1.10604	0.00234493	0.00612635	0.464567
	2058745	2057924	2057850	-	SAUSA300_RS10360	nadE	NAD synthetase	3249	3562	3353	88995	72625	72981	119	95	1821	3021	2520	32854	36624	40012	77	44	-1.11042	0.000409594	0.00114904	0.463158
	901281	901745	901750	+	SAUSA300_RS04425		NifU family SUF system FeS assembly protein	2126	3075	3081	58229	62699	67058	172	134	1180	2685	2123	21283	32545	33709	111	62	-1.11189	0.000100433	0.000296321	0.462687
742682	742682	741807	741807	-	SAUSA300_RS03590		undecaprenyl pyrophosphate phosphatase	2042	3826	3506	55940	78006	76309	103	80	1876	2682	2068	33837	32514	32846	65	37	-1.11247	0.000383095	0.00107913	0.4625
	84400	85035	85035	+	SAUSA300_RS00390		ABC transporter ATP-binding protein	184	510	477	5047	10398	10393	17	13	245	348	258	4429	4227	4103	11	6	-1.11548	3.3501e-06	1	0.461538
347772	347772	348158	348158	+	SAUSA300_0295		hypothetical protein	839	1350	1155	22986	27537	25140	83	65	786	931	631	14185	11289	10029	52	30	-1.11548	1.94673e-06	6.5481e-06	0.461538
642033	642033	641581		-	SAUSA300_RS03035		hypothetical protein	244	270	263	6706	5521	5730	16	13	162	227	200	2930	2761	3186	11	6	-1.11548	1.29748e-07	1	0.461538
2390299	2390280	2389258	2389198	-	SAUSA300_RS12260	moaA	molybdenum cofactor biosynthesis protein A	2529	3829	3793	69267	78079	82551	95	74	1791	3012	2326	32300	36505	36932	60	34	-1.12199	0.000285843	0.000815248	0.459459
1893797	1893797	1894798	1894824	+	SAUSA300_RS09350	putA	proline dehydrogenase	9077	10513	9357	248602	214341	203613	279	221	160	10298	11085	2894	124812	176005	186	101	-1.12969	0.000366674	0.001035	0.457014
359583	359589	360266	360266	+	SAUSA300_RS01650		ABC transporter ATP-binding protein	1777	3210	3218	48693	65451	70032	117	90	1300	2557	1938	23456	30991	30780	74	41	-1.1343	7.09732e-05	0.000213075	0.455556
	542819	544012		+	SAUSA300_RS02595		tetrapyrrole methylase family protein	1683	2588	2792	46095	52766	60756	57	44	1408	2048	1436	25398	24830	22800	35	20	-1.1375	3.62927e-05	0.000111276	0.454545
737736	737736	737047	737047	-	SAUSA300_RS03550		hypothetical protein	212	439	429	5823	8951	9340	15	11	238	327	232	4294	3971	3685	10	5	-1.1375	2.7451e-06	1	0.454545
873583	873583	873161	873121	-	SAUSA300_RS04245		OsmC/Ohr family protein	1610	2747	2457	44116	56012	53466	155	121	1858	1551	1115	33510	18802	17718	92	55	-1.1375	3.65729e-05	0.000111884	0.454545
1760185	1760185	1759529	1759462	-	SAUSA300_RS08760	radC	DNA repair protein RadC	531	745	706	14545	15205	15369	29	22	379	548	435	6850	6645	6919	18	10	-1.1375	1.77655e-09	1	0.454545
	2653766	2654671		+	SAUSA300_RS13625		hypothetical protein	384	509	508	10519	10386	11067	14	11	206	413	349	3724	5015	5555	9	5	-1.1375	4.17334e-08	1	0.454545
	1874458	1873763	1873747	-	SAUSA300_RS09280		pseudouridine synthase family 1 protein	2559	3249	2851	70106	66243	62044	120	95	1470	2515	2108	26511	30482	33471	76	43	-1.14359	8.11196e-05	0.000241945	0.452632
849820	849863	850321	850379	+	SAUSA300_RS04105		hypothetical protein	3487	4588	4284	95501	93544	93219	260	204	2381	3673	2535	42947	44527	40250	162	92	-1.14886	0.000145844	0.000425262	0.45098
1765123	1765103	1762473	1762461	-	SAUSA300_RS08780	valS	valyl-tRNA synthetase	7038	10725	10291	192780	218658	223943	103	80	5852	7548	5861	105545	91489	93063	63	36	-1.152	0.000468991	0.00130764	0.45
1059459	1059510	1059929		+	SAUSA300_RS05195	purE	phosphoribosylaminoimidazole carboxylase, catalytic subunit	6086	4110	3856	166691	83806	83925	323	265	6368	1676	931	114848	20318	14792	185	119	-1.15503	8.59934e-05	0.000255369	0.449057
1727507	1727506	1725029	1725028	-	SAUSA300_RS08590		RecD/TraA family helicase	4143	6112	5887	113473	124604	128117	62	49	2839	4691	3739	51208	56864	59369	39	22	-1.15528	0.000339522	0.000959352	0.44898
2204642	2204640	2203282	2203267	-	SAUSA300_RS11215	murF	UDP-N-acetylmuramoyl-tripeptide--D-alanyl-D- alanine ligase	5050	4737	4806	138328	96584	104585	103	83	2783	4133	3299	50201	50094	52392	65	37	-1.16559	0.000105359	0.00031052	0.445783
2539529	2539529	2538663	2538663	-	SAUSA300_RS13050		cation efflux family protein	688	747	700	18866	15232	15239	23	18	469	592	466	8473	7180	7401	15	8	-1.16993	2.24829e-09	1	0.444444
2613643	2613632	2613186	2613177	-	SAUSA300_2429		tandem lipoprotein	299	356	409	8206	7264	8905	23	18	205	312	250	3713	3785	3978	14	8	-1.16993	4.17376e-07	1	0.444444
2061487	2061487	2062281	2062294	+	SAUSA300_RS10375	pheA	prephenate dehydratase	4193	2821	2551	114843	57522	55512	116	95	1690	2866	2231	30496	34743	35433	74	42	-1.17754	9.28563e-05	0.000274855	0.442105
1293646	1293646	1294038	1294056	+	SAUSA300_RS06355		hypothetical protein	1753	2004	1870	48032	40869	40694	138	109	1268	1428	1059	22873	17317	16821	83	48	-1.18322	1.8483e-05	5.77701e-05	0.440367
816429	816429	817001	817014	+	SAUSA300_RS03960	yfiA	ribosomal subunit interface protein	25469	68232	51677	697542	1391036	1124502	2453	1869	8944	50543	40350	161302	612581	640681	1513	822	-1.18506	0.00266407	0.00691396	0.439807
	915866	917080	917080	+	SAUSA300_RS04520	dltB	dltB protein	8595	7957	6541	235405	162231	142346	183	148	3946	7131	5208	71165	86433	82704	116	65	-1.18709	0.000971923	0.00262957	0.439189
1859584	1859575	1858262	1858189	-	SAUSA300_RS09215	murC	UDP-N-acetylmuramate--L-alanine ligase	7946	12744	12453	217626	259813	270991	243	189	5597	9479	7126	100951	114891	113145	146	83	-1.1872	0.000135998	0.0003974	0.439153
788042	788042	788140		+	SAUSA300_0710		hypothetical protein	71	71	70	1966	1453	1533	20	16	35	64	48	638	780	772	13	7	-1.19265	6.13884e-29	1	0.4375
	1519560	1518973		-	SAUSA300_RS07370		hypothetical protein	421	421	397	11537	8601	8655	20	16	211	393	311	3817	4769	4945	13	7	-1.19265	4.76722e-07	1	0.4375
765046	765131	766114	766123	+	SAUSA300_RS03700		glycosyl transferase, group 2 family protein	3357	8522	8286	91957	173739	180314	198	151	3326	5598	4313	59984	67846	68491	116	66	-1.19401	0.000334673	0.000946627	0.437086
1168576	1168589	1168723	1168756	+	SAUSA300_RS05795		anti protein	7319	3473	3018	200460	70803	65676	989	831	5947	1122	1654	107266	13599	26269	561	363	-1.19488	3.74783e-05	0.000114399	0.436823
1873746	1873746	1873324	1872710	-	SAUSA300_RS09275		hypothetical protein	8877	20242	17804	243146	412682	387428	1072	822	8103	12613	9857	146136	152868	156516	627	358	-1.19918	0.000549104	0.00152017	0.435523
1351520			1351604	+	predicted RNA	predicted RNA	-	4109	6081	4931	112540	123980	107316	1720	1348	2247	4476	3451	40536	54258	54803	1040	586	-1.20185	3.53025e-05	0.000108361	0.434718
344015	344015	344506	344509	+	SAUSA300_RS01545		hypothetical protein	3814	5974	4954	104477	121804	107811	289	226	3349	3807	2460	60412	46143	39061	169	98	-1.20547	3.39055e-05	0.000104424	0.433628
2487571			2487512	-	predicted RNA	predicted RNA	-	4188	1475	1321	114704	30076	28754	1125	964	3322	855	322	59914	10366	5125	651	418	-1.20553	7.25637e-06	2.32374e-05	0.43361
754417	754417	755583	755620	+	SAUSA300_RS03650	norA	multi drug resistance protein	1063	1840	1853	29133	37515	40338	39	30	846	1283	989	15261	15558	15712	23	13	-1.20645	1.16789e-05	1	0.433333
2769965	2769956	2769069	2769069	-	SAUSA300_RS14235	nsaS	nisin susceptibility-associated sensor histidine kinase	2967	4638	4510	81270	94563	98154	131	102	2165	3160	2650	39049	38309	42077	78	44	-1.21299	7.77547e-05	0.000232669	0.431373
2446865	2446859	2445978	2445952	-	SAUSA300_RS12575		short chain dehydrogenase/reductase family oxidoreductase	9099	8267	8374	249226	168541	182227	282	226	5545	6269	5177	100016	75983	82209	167	97	-1.22027	0.000282541	0.000806672	0.429204
848135	848219	849523	849643	+	SAUSA300_RS04100	eno	phosphopyruvate hydratase	48734	66387	65725	1334740	1353416	1430180	1339	1051	32870	49360	36300	592805	598243	576372	789	451	-1.22056	0.000413434	0.00115863	0.429115
	74348	73113	73113	-	SAUSA300_RS00330	arcA	arginine deiminase	1026	648	606	28126	13211	13196	17	14	524	665	460	9453	8070	7308	11	6	-1.22239	2.72308e-10	1	0.428571
348870	348870	349553	349553	+	SAUSA300_RS01585		putative lipoprotein	426	433	394	11671	8830	8589	17	14	284	377	291	5125	4575	4624	12	6	-1.22239	1.95442e-06	1	0.428571
	785978	787036		+	SAUSA300_RS03805	hisC	histidinol-phosphate aminotransferase	414	242	296	11338	4944	6454	8	7	185	303	269	3340	3676	4283	6	3	-1.22239	2.5854e-06	1	0.428571
	880319	881014		+	SAUSA300_RS04305		ABC transporter permease	563	320	369	15422	6535	8039	17	14	219	387	291	3956	4700	4630	11	6	-1.22239	4.67925e-08	1	0.428571
	2213818	2213027		-	SAUSA300_RS11275	thiM	hydroxyethylthiazole kinase	273	255	215	7490	5203	4685	9	7	125	239	222	2265	2908	3536	6	3	-1.22239	1.4936e-07	1	0.428571
1202179	1202179	1202871		+	SAUSA300_RS05945	pyrF	orotidine 5'-phosphate decarboxylase	4566	6941	6820	125069	141514	148415	255	199	2837	5196	3986	51169	62977	63297	150	85	-1.22723	8.51303e-05	0.00025308	0.427136
1848882	1848865	1847198	1847153	-	SAUSA300_RS09165	fhs	formate--tetrahydrofolate ligase	34030	53102	49556	932011	1082580	1078338	792	618	6603	41204	44187	119083	499386	701600	479	263	-1.23254	0.00285306	0.00738946	0.425566
749535	749535	751088	751161	+	SAUSA300_RS03625		anion transporter family protein	2497	2812	2801	68396	57330	60965	50	40	1336	2271	1776	24106	27530	28208	30	17	-1.23447	4.92977e-06	1.60115e-05	0.425
	379288	380232		+	SAUSA300_RS01740		hypothetical protein	703	1438	1264	19257	29330	27509	34	26	591	870	745	10666	10546	11838	20	11	-1.24101	1.18488e-08	1	0.423077
	1010094	1010345		+	SAUSA300_RS04945		hypothetical protein	258	313	302	7083	6384	6586	33	26	134	269	204	2427	3268	3246	20	11	-1.24101	1.62326e-09	1	0.423077
1784606	1784490	1782553	1782550	-	SAUSA300_RS08885	thrS	threonyl-tRNA synthetase	10233	7876	7616	280282	160571	165735	128	104	4626	7229	5565	83431	87617	88373	78	44	-1.24101	0.000240875	0.000692041	0.423077
	2104572	2104288		-	SAUSA300_RS10630		phi77 ORF045-like protein	407	140	112	11173	2873	2457	22	19	134	192	146	2418	2330	2318	14	8	-1.24793	4.9464e-14	1	0.421053
2556134	2556134	2555748	2555732	-	SAUSA300_RS13145		hypothetical protein	151	393	457	4145	8011	9959	25	19	170	307	225	3082	3730	3586	15	8	-1.24793	2.19079e-07	1	0.421053
317970	317970	316972	316970	-	SAUSA300_RS01420		putative ribose operon repressor	914	1682	1657	25046	34290	36073	41	31	841	1092	762	15181	13243	12099	23	13	-1.25376	5.99003e-07	1	0.419355
	719685	720725	720725	+	SAUSA300_RS03465		sensor histidine kinase	1071	1610	1630	29350	32841	35481	40	31	790	1135	872	14254	13765	13852	23	13	-1.25376	1.50632e-06	1	0.419355
748962	748965	749252	749264	+	SAUSA300_RS03620		hypothetical protein	248	482	473	6808	9844	10293	40	31	196	363	253	3548	4407	4029	24	13	-1.25376	5.37385e-08	1	0.419355
2274245	2274254	2276386	2276397	+	SAUSA300_RS11610		putative transcriptional regulator	3133	4740	4519	85807	96653	98339	56	43	1160	3255	3452	20926	39459	54816	32	18	-1.25634	1.78203e-05	5.58259e-05	0.418605
2360849	2360846	2360199	2360129	-	SAUSA300_RS12045	adk	adenylate kinase	12457	12872	13946	341174	262434	303476	586	466	4754	12093	9249	85747	146570	146856	349	195	-1.25686	5.01731e-05	0.000152638	0.418455
2685195	2685195	2687300	2687300	+	SAUSA300_RS13805		putative ATP-dependent Clp proteinase	13989	8953	9109	383141	182541	198217	147	120	6476	8110	6577	116794	98301	104437	87	50	-1.26303	5.26261e-05	0.000159923	0.416667
1987141			1987127	-	predicted RNA	predicted RNA	-	661	1805	1882	18113	36811	40962	2803	2130	654	1157	889	11795	14030	14129	1564	887	-1.26385	2.29329e-07	8.22941e-07	0.416432
1971491	1971557	1972519	1972519	+	SAUSA300_RS09800	prsA	foldase protein PrsA	7286	10027	7176	199554	204420	156159	245	193	5046	5996	4366	91019	72680	69336	139	80	-1.27053	0.000227295	0.000655087	0.414508
1114814	1114814	1115275	1115302	+	SAUSA300_RS05470		hypothetical protein	5085	1706	1703	139282	34790	37071	177	152	1640	2458	1802	29581	29800	28618	110	63	-1.27065	4.69863e-06	1.53153e-05	0.414474
	403341	403970	404013	+	SAUSA300_RS01870		hypothetical protein	993	1461	1423	27208	29793	30965	59	46	666	1121	757	12022	13589	12021	35	19	-1.27563	2.12279e-07	7.63759e-07	0.413043
1770537	1770537	1769869	1769869	-	SAUSA300_RS08810	hemD	uroporphyrinogen III synthase	1268	877	801	34732	17882	17446	42	34	587	747	556	10594	9061	8832	24	14	-1.28011	7.6113e-13	1	0.411765
2134870	2134870	2136177	2136177	+	SAUSA300_RS10870		cation transport family protein	827	1180	991	22658	24072	21584	22	17	574	844	625	10361	10231	9933	13	7	-1.28011	2.44117e-09	1	0.411765
897441	897441	896590	896590	-	SAUSA300_RS04405		hypothetical protein	716	858	953	19631	17501	20738	28	22	479	583	458	8656	7068	7287	15	9	-1.28951	1.56062e-13	1	0.409091
830379	830384	831223	831223	+	SAUSA300_RS04015	lgt	prolipoprotein diacylglyceryl transferase	2865	5020	4879	78475	102343	106172	146	113	2167	3067	2593	39095	37183	41184	80	46	-1.29662	1.57012e-05	4.94135e-05	0.40708
2253987	2253987	2252686	2252645	-	SAUSA300_RS11505	pdp	pyrimidine-nucleoside phosphorylase	15650	27880	25581	428636	568386	556651	513	397	5796	19915	17910	104535	241370	284372	291	161	-1.30208	0.000149044	0.000434132	0.405542
1753252	1753239	1752637	1752616	-	SAUSA300_RS08705	ruvA	Holliday junction DNA helicase RuvA	3040	3060	3023	83271	62392	65783	146	116	1379	2413	2043	24884	29257	32441	84	47	-1.30339	2.23538e-06	7.50059e-06	0.405172
	674978	675778	675778	+	SAUSA300_RS03230		alpha/beta fold family hydrolase	1840	1926	1687	50407	39268	36717	65	52	913	1441	1106	16466	17468	17570	37	21	-1.30812	1.82277e-06	6.1614e-06	0.403846
853898	853905	854369	854369	+	SAUSA300_RS04125	smpB	SsrA-binding protein	1125	1730	1585	30832	35286	34498	92	72	602	1214	947	10866	14719	15044	51	29	-1.31194	8.19631e-08	3.03264e-07	0.402778
2272344	2272000	2270195	2270174	-	SAUSA300_RS11600	glmS	glucosamine--fructose-6-phosphate aminotransferase	12826	10008	10362	351283	204033	225493	177	144	6648	7586	6530	119905	91950	103691	99	58	-1.31194	2.51438e-05	7.78777e-05	0.402778
2350682	2350596	2349805		-	SAUSA300_RS11965		hypothetical protein	8859	11551	10186	242632	235486	221660	373	294	5757	7528	5466	103833	91244	86798	205	118	-1.31703	3.69391e-05	0.000112879	0.401361
53007	53118	54608	54617	+	SAUSA300_RS00225		hypothetical protein	3425	5703	4938	93808	116265	107470	91	70	2548	3506	2468	45968	42497	39191	49	28	-1.32193	5.92435e-06	1.90834e-05	0.4
346291	346291	346509	346516	+	SAUSA300_RS01560		hypothetical protein	426	575	461	11686	11732	10041	64	50	313	324	224	5652	3936	3570	34	20	-1.32193	1.26506e-10	5.36181e-10	0.4
	599366	598191		-	SAUSA300_RS02855		amidohydrolase	548	568	483	15024	11596	10521	13	10	234	495	374	4229	5999	5944	8	4	-1.32193	4.18776e-09	1	0.4
	744523	746196	746196	+	SAUSA300_RS03600		ABC transporter ATP-binding protein	1487	1461	1464	40738	29794	31874	25	20	772	1299	976	13926	15749	15501	15	8	-1.32193	1.39037e-05	1	0.4
1987126	1987117	1986965	1986864	-	SAUSA300_RS09870		hypothetical protein	6029	12127	12278	165140	247230	267179	1923	1480	4339	8062	6044	78255	97721	95977	1047	592	-1.32193	3.82787e-05	0.000116582	0.4
2189780	2189780	2188632	2188621	-	SAUSA300_RS11155	alr	alanine racemase	3005	3404	3435	82307	69413	74745	82	65	1676	2466	1897	30229	29890	30129	45	26	-1.32193	1.55101e-06	5.27536e-06	0.4
	2648559	2647396		-	SAUSA300_RS13595		drug transporter	207	313	302	5680	6396	6585	6	5	142	216	193	2568	2624	3072	4	2	-1.32193	3.48565e-11	1	0.4
2727635	2727635	2726769	2726758	-	SAUSA300_RS14010		hypothetical protein	1825	2815	2880	49983	57402	62687	83	65	1435	1736	1381	25894	21042	21935	45	26	-1.32193	9.1163e-07	3.13573e-06	0.4
473791	473809	474123	474137	+	SAUSA300_RS02260		hypothetical protein	1885	2134	1860	51644	43512	40478	180	143	1045	1416	1130	18862	17169	17945	99	57	-1.32698	6.73874e-07	2.34741e-06	0.398601
1790610	1790610	1789738	1789728	-	SAUSA300_RS08920	mutM	formamidopyrimidine-DNA glycosylase	2397	4134	3731	65657	84292	81205	113	88	1328	2784	2280	23967	33750	36202	63	35	-1.33015	4.96714e-06	1.61138e-05	0.397727
1922964	1922975	1923625	1923705	+	SAUSA300_RS09510		hypothetical protein	22756	28472	23791	623259	580450	517690	1114	881	1272	24162	23216	22953	292843	368619	649	350	-1.33179	0.000144	0.000420332	0.397276
2514004	2513985	2513533	2513510	-	SAUSA300_RS12915		hypothetical protein	4605	6444	5807	126144	131384	126369	359	282	2935	4141	3165	52937	50192	50259	196	112	-1.3322	2.78176e-06	9.26576e-06	0.397163
218519	218519	217164	217164	-	SAUSA300_RS00985	brnQ	branched-chain amino acid transport system II carrier protein	3036	2654	2775	83169	54110	60387	60	48	1458	2229	1547	26297	27019	24566	33	19	-1.33703	2.45733e-07	8.80652e-07	0.395833
	132233	131235	131212	-	SAUSA300_RS00595	sirC	iron compound ABC transporter permease SirC	981	2034	2102	26868	41485	45748	49	38	875	1269	931	15784	15385	14792	26	15	-1.34104	7.0179e-07	2.44155e-06	0.394737
446437	446437	447117	447117	+	SAUSA300_RS02110		superantigen-like protein	362	1846	1448	9919	37637	31520	51	38	593	848	662	10696	10285	10515	26	15	-1.34104	1.40011e-11	6.16319e-11	0.394737
	437050	438318	438346	+	SAUSA300_RS02065	pbuX	xanthine permease	5934	2517	2733	162531	51323	59490	85	71	2466	2770	1882	44480	33578	29890	48	28	-1.34239	6.37155e-06	2.04517e-05	0.394366
	2192270	2190687		-	SAUSA300_RS11170		hypothetical protein	2087	2396	2363	57161	48861	51432	41	33	1127	1843	1448	20326	22343	23005	24	13	-1.34395	2.9368e-06	1	0.393939
2137473	2137473	2137030	2137023	-	SAUSA300_RS10875		acetyltransferase	668	1616	1419	18321	32956	30886	80	61	635	854	648	11463	10353	10291	41	24	-1.34577	1.01421e-11	4.49336e-11	0.393443
837021	837058	838002	838010	+	SAUSA300_RS04050		hypothetical protein	9818	16725	15451	268897	340981	336225	429	333	6977	10086	7821	125832	122243	124179	228	131	-1.34596	1.33124e-05	4.21867e-05	0.393393
2504190	2504190	2504546	2504604	+	SAUSA300_RS12865		hypothetical protein	3425	3601	2631	93821	73415	57259	261	209	2835	1713	1051	51129	20765	16689	136	82	-1.34981	8.41957e-07	2.90997e-06	0.392344
2490375	2490283	2489654	2489615	-	SAUSA300_RS12790		hypothetical protein	19646	36211	29840	538069	738222	649327	1315	1018	18657	17178	13219	336484	208205	209889	676	399	-1.35128	0.000835448	0.00227156	0.391945
146334	146334	146960	147009	+	SAUSA300_RS00665		hypothetical protein	615	711	599	16861	14513	13045	29	23	380	453	345	6859	5493	5478	16	9	-1.35364	1.20469e-11	1	0.391304
	2185766	2184996	2184980	-	SAUSA300_RS11120	rpoF	RNA polymerase sigma factor SigB	9536	18553	17296	261171	378253	376363	569	439	6582	11232	9002	118717	136130	142943	302	171	-1.36022	1.7088e-05	5.36548e-05	0.389522
2360006	2360006	2359788	2359757	-	SAUSA300_RS12040	infA	translation initiation factor IF-1	3412	4999	4704	93448	101931	102373	579	453	1499	3603	2870	27036	43675	45572	316	176	-1.36394	3.96847e-06	1.3044e-05	0.388521
	2057070	2056897	2056897	-	SAUSA300_RS10350		hypothetical protein	451	627	651	12362	12784	14178	96	75	250	467	336	4512	5669	5349	52	29	-1.37084	2.86313e-11	1.2463e-10	0.386667
	2614520	2613744	2613744	-	SAUSA300_RS13460		tandem lipoprotein	428	440	455	11730	8986	9918	16	13	239	381	285	4316	4624	4540	10	5	-1.37851	3.19845e-08	1	0.384615
	2768209	2766209		-	SAUSA300_RS14225		ABC transporter protein	1127	1251	1176	30877	25505	25592	17	13	634	915	768	11444	11093	12198	10	5	-1.37851	1.86801e-08	1	0.384615
2217179	2217179	2216832	2216706	-	SAUSA300_RS11300		single-stranded DNA- binding protein family	1694	1426	1309	46412	29071	28497	123	99	984	1031	642	17752	12502	10195	66	38	-1.38143	1.36732e-08	5.23596e-08	0.383838
572968	572968	574023	574075	+	SAUSA300_RS02745		PilT domain-containing protein	3454	4905	4759	94606	100000	103575	120	94	1785	3368	2740	32192	40826	43512	64	36	-1.38466	3.96351e-06	1.30434e-05	0.382979
974149	974149	975075		+	SAUSA300_RS04785	oppB	oligopeptide ABC transporter permease	4587	2914	3625	125650	59423	78885	116	94	1793	3012	2106	32336	36507	33442	64	36	-1.38466	2.91521e-06	9.67497e-06	0.382979
1381454	1381454	1383976	1383976	+	SAUSA300_RS06820	fmtC	oxacillin resistance-related FmtC protein	14596	12086	10372	399773	246394	225705	142	115	7304	8706	6347	131733	105525	100789	76	44	-1.38606	8.59468e-06	2.74588e-05	0.382609
	473467	473790	473790	+	SAUSA300_RS02255		hypothetical protein	2148	2677	2171	58843	54578	47243	208	165	1193	1616	1291	21528	19596	20511	110	63	-1.38904	1.72276e-07	6.25587e-07	0.381818
668792	668792	669175		+	SAUSA300_RS03200		hypothetical protein	1357	1326	1092	37178	27039	23779	95	76	801	827	625	14454	10030	9931	51	29	-1.38995	1.88902e-10	7.88435e-10	0.381579
	83640	84407		+	SAUSA300_RS00385		ABC transporter ATP-binding protein	461	879	886	12646	17933	19279	28	21	278	550	441	5029	6674	7012	14	8	-1.39232	6.37147e-14	1	0.380952
	259026	257470		-	SAUSA300_RS01145		sensor histidine kinase family protein	1706	1307	1259	46736	26658	27397	26	21	731	969	786	13183	11754	12493	13	8	-1.39232	1.7723e-10	1	0.380952
1418073	1418073	1419062		+	SAUSA300_RS06995	asd	aspartate semialdehyde dehydrogenase	1319	696	687	36133	14205	14953	26	21	451	741	500	8139	8984	7943	14	8	-1.39232	2.83611e-15	1	0.380952
1286448	1286448	1288691	1288691	+	SAUSA300_RS06325	ftsK	DNA translocase FtsK	5253	8334	7842	143887	169908	170641	92	71	3395	5153	3935	61245	62458	62481	48	27	-1.39486	4.85484e-06	1.58057e-05	0.380282
	1229595	1230521		+	SAUSA300_RS06075	fabD	malonyl CoA-acyl carrier protein transacylase	4706	11956	11072	128905	243751	240944	289	220	3706	6500	5474	66850	78786	86923	146	83	-1.40632	1.98358e-05	6.19276e-05	0.377273
	248545	249813		+	SAUSA300_RS01105		maltose ABC transporter permease	547	368	439	14988	7503	9560	10	8	52	345	401	947	4189	6366	5	3	-1.41504	3.08862e-13	1	0.375
	1403971	1403141		-	SAUSA300_RS06920		peptide ABC transporter permease	251	317	304	6892	6470	6628	10	8	173	228	198	3122	2773	3148	6	3	-1.41504	4.33287e-09	1	0.375
	2600438	2599617		-	SAUSA300_RS13365		hypothetical protein	135	405	404	3724	8258	8796	11	8	142	222	208	2567	2695	3305	6	3	-1.41504	7.12331e-12	1	0.375
	2866034	2865639		-	SAUSA300_RS14665		hypothetical protein	187	105	112	5128	2150	2453	9	8	101	97	80	1830	1182	1275	6	3	-1.41504	5.39096e-12	1	0.375
18345	18345	20312		+	SAUSA300_RS00075		hypothetical protein	11263	13367	13326	308472	272514	289984	186	147	5514	9514	7144	99452	115310	113437	97	55	-1.41831	4.34132e-06	1.42183e-05	0.37415
2503503	2503503	2503925	2504022	+	SAUSA300_RS12860		hypothetical protein	6039	11406	11098	165417	232537	241510	652	503	4340	6729	4970	78281	81556	78913	329	188	-1.41983	1.24516e-05	3.95047e-05	0.373757
108250	108306	108788	108788	+	SAUSA300_RS00510		hypothetical protein	1238	1268	1187	33926	25869	25836	73	59	597	916	665	10777	11102	10568	39	22	-1.42321	2.0871e-12	9.42982e-12	0.372881
1203483	1203512	1203724	1203754	+	SAUSA300_RS05955		hypothetical protein	2173	3643	3297	59533	74284	71751	413	321	1238	2273	1678	22327	27558	26653	211	119	-1.43161	2.33169e-08	8.84235e-08	0.370717
1773710	1773710	1772364	1772364	-	SAUSA300_RS08825	hemA	glutamyl-tRNA reductase	48433	29861	29500	1326496	608783	641924	773	637	19639	25401	18564	354198	307864	294760	410	236	-1.43251	0.00336064	0.00859946	0.370487
1139529	1139529	1141877	1141877	+	SAUSA300_RS05615	mutS2	recombination and DNA strand exchange inhibitor protein	3369	5561	5584	92286	113376	121528	59	46	1851	3638	2770	33395	44092	43986	30	17	-1.4361	5.6157e-07	1.97125e-06	0.369565
925162	925162	926478		+	SAUSA300_RS04570		Na+/H+ antiporter family protein	769	1317	1259	21076	26859	27399	24	19	437	826	616	7886	10014	9782	12	7	-1.44057	1.27158e-16	1	0.368421
1292800	1292800	1293627	1293645	+	SAUSA300_RS06350		hypothetical protein	3553	4867	4712	97312	99239	102542	153	120	2365	2748	2250	42651	33310	35729	77	44	-1.44746	1.0329e-06	3.54396e-06	0.366667
	1679487	1678588	1678582	-	SAUSA300_RS08330	era	GTP-binding protein Era	4494	6075	6027	123100	123866	131151	178	140	2125	4035	3268	38333	48908	51894	91	51	-1.45686	8.86757e-08	3.27216e-07	0.364286
1522688	1522688	1521390	1521369	-	SAUSA300_RS07385	aroA	3-phosphoshikimate 1-carboxyvinyltransferase	3092	3162	3056	84692	64471	66514	69	55	1473	2081	1651	26569	25230	26216	34	20	-1.45943	6.87042e-09	2.66448e-08	0.363636
1826057	1826057	1825287	1825287	-	SAUSA300_RS09060		hypothetical protein	352	383	387	9644	7819	8424	14	11	194	269	216	3516	3271	3437	7	4	-1.45943	4.99503e-11	1	0.363636
2760852	2760852	2759482	2759482	-	SAUSA300_RS14180		citrate transporter, permease	548	720	735	15027	14697	15998	14	11	405	438	365	7316	5317	5806	7	4	-1.45943	9.90808e-12	1	0.363636
1176347	1176347	1177312	1177312	+	SAUSA300_RS05835	mraY	phospho-N-acetylmuramoyl-pentapeptide-transferase	1888	2064	1985	51714	42086	43204	59	47	889	1375	1104	16038	16676	17539	30	17	-1.46713	2.60835e-08	9.86418e-08	0.361702
1851011	1851011	1849305	1849265	-	SAUSA300_RS09170	acsA	acetyl-CoA synthetase	8321	11929	11549	227913	243208	251304	180	141	749	7395	10134	13524	89626	160913	93	51	-1.46713	4.47657e-06	1.46438e-05	0.361702
1809674	1809580	1808723		-	SAUSA300_RS08990	accD	acetyl-CoA carboxylase subunit beta	2860	3325	3196	78350	67789	69557	105	83	1357	2199	1702	24487	26661	27035	53	30	-1.46815	7.92095e-09	3.06322e-08	0.361446
2611560	2611527	2611201	2611199	-	SAUSA300_RS13440		hypothetical protein	343	365	369	9395	7454	8032	31	25	188	223	191	3400	2708	3042	16	9	-1.47393	3.40025e-14	1	0.36
2057653	2057653	2057051		-	SAUSA300_RS10355		hypothetical protein	1627	1660	1721	44574	33861	37461	80	64	718	1289	897	12964	15633	14257	41	23	-1.47644	4.05741e-09	1.59615e-08	0.359375
20787	20787	22187	22187	+	SAUSA300_RS00085	dnaB	replicative DNA helicase	6480	6991	7946	177483	142541	172908	147	117	2933	5318	3916	52904	64455	62185	75	42	-1.47805	5.81964e-07	2.03762e-06	0.358974
2287325	2287325	2285970	2285970	-	SAUSA300_RS11630	glmM	phosphoglucosamine mutase	9861	11967	10887	270083	243986	236916	233	184	4553	7535	6215	82128	91329	98687	117	66	-1.47917	2.95214e-06	9.78565e-06	0.358696
896163	896163	896357	896398	+	SAUSA300_RS04400		CsbD-like superfamily protein	60876	117754	88051	1667282	2400628	1915993	13223	10228	39309	65053	40756	708929	788440	647120	6465	3665	-1.48064	2.94484e-05	9.07991e-05	0.35833
27536	27536	28819		+	SAUSA300_RS00115		hypothetical protein	6471	8823	8985	177253	179873	195524	182	143	2603	6162	4943	46949	74693	78498	92	51	-1.48745	1.66634e-06	5.65358e-06	0.356643
2602670	2602652	2601933	2601933	-	SAUSA300_RS13375		glucose 1-dehydrogenase-like protein	2497	4540	4337	68389	92568	94392	152	118	1563	2565	2044	28202	31089	32458	74	42	-1.49033	4.79758e-08	1.78475e-07	0.355932
1622926	1622776	1621355	1621340	-	SAUSA300_RS08010	lpdA	dihydrolipoamide dehydrogenase	4717	9488	8971	129211	193436	195225	157	121	2853	5434	4305	51465	65864	68362	76	43	-1.4926	4.63462e-07	1.63526e-06	0.355372
232784	232785	233708		+	SAUSA300_RS01045		hypothetical protein	2219	3946	3631	60794	80455	79017	102	79	1498	2125	1608	27024	25765	25534	49	28	-1.49643	3.38084e-09	1.33575e-08	0.35443
	654045	654671	654671	+	SAUSA300_RS03100		hypothetical protein	558	462	375	15305	9424	8164	21	17	207	352	282	3743	4267	4490	11	6	-1.5025	1.91988e-11	1	0.352941
1520125	1520125	1519550		-	SAUSA300_RS07375		hypothetical protein	832	893	890	22788	18217	19381	43	34	310	661	491	5602	8017	7811	22	12	-1.5025	6.13281e-17	1	0.352941
2542127	2542127	2543056	2543084	+	SAUSA300_RS13070	hlgA	gamma-hemolysin component A	3271	12080	9762	89611	246286	212438	261	196	280	6397	7059	5054	77536	112091	128	69	-1.50619	5.6535e-07	1.98198e-06	0.352041
2019119	2019077	2018562	2018470	-	SAUSA300_RS10140		hypothetical protein	8446	15045	14601	231333	306722	317733	713	552	7133	6991	5496	128657	84740	87270	330	194	-1.50861	8.70416e-07	3.00151e-06	0.351449
384018	384011	382665	382665	-	SAUSA300_RS01755	ulaA	PTS system ascorbate-specific transporter subunit IIC	985	1292	1299	26987	26349	28280	25	20	216	756	1082	3911	9164	17191	13	7	-1.51457	9.69938e-15	1	0.35
	709965	710981	710981	+	SAUSA300_RS03405	fhuG	ferrichrome transport permease fhuG	711	939	1043	19488	19143	22714	25	20	448	653	469	8094	7916	7457	13	7	-1.51457	6.54394e-15	1	0.35
2543600	2543623	2544570	2544570	+	SAUSA300_RS13075	hlgC	gamma-hemolysin component C	827	3835	3311	22651	78199	72053	81	60	399	1736	2083	7208	21041	33083	38	21	-1.51457	5.83673e-09	2.27649e-08	0.35
	1626387	1625506	1625503	-	SAUSA300_RS08025		geranyltranstransferase	5581	8500	7853	152857	173297	170882	240	187	2713	5041	4036	48943	61101	64083	116	65	-1.52453	9.83596e-08	3.61974e-07	0.347594
1367131	1367131	1369836	1369853	+	SAUSA300_RS06765	acnA	aconitate hydratase	44928	30525	29010	1230506	622316	631270	373	305	10925	27021	21296	197032	327499	338133	190	106	-1.52474	0.00114	0.00306613	0.347541
2014505	2014500	2013664	2013664	-	SAUSA300_RS10115		hypothetical protein	1611	2061	2048	44145	42031	44582	66	52	710	1353	1043	12820	16399	16565	32	18	-1.53051	1.06733e-09	4.29758e-09	0.346154
356774	356774	355497	355497	-	SAUSA300_RS01630	brnQ	branched-chain amino acid transport system II carrier protein	1339	1941	1743	36693	39583	37933	38	29	652	1299	870	11773	15750	13822	19	10	-1.53605	5.35832e-10	1	0.344828
2613090	2613090	2612848	2612753	-	SAUSA300_2428		tandem lipoprotein	294	317	310	8057	6472	6750	36	29	144	196	168	2603	2386	2676	18	10	-1.53605	2.16883e-20	1	0.344828
1898248	1898232	1897228	1897228	-	SAUSA300_RS09370	ribD	riboflavin biosynthesis protein	941	1798	1658	25779	36661	36086	42	32	961	714	542	17349	8654	8609	19	11	-1.54057	2.24166e-13	1	0.34375
392034	392041	393102	393106	+	SAUSA300_RS01800		hypothetical protein	2142	4271	4498	58675	87085	97877	99	76	1556	2321	1860	28070	28139	29537	46	26	-1.54749	5.70013e-09	2.22639e-08	0.342105
	295225	296250	296271	+	SAUSA300_RS01315		putative alcohol dehydrogenase	2936	4932	4612	80416	100559	100365	117	91	1626	2836	2146	29327	34376	34081	55	31	-1.5536	3.42187e-08	1.28371e-07	0.340659
1678574	1678566	1677814	1677814	-	SAUSA300_RS08325	recO	DNA repair protein RecO	2762	3771	3729	75645	76886	81163	131	103	1219	2434	1864	21986	29508	29606	63	35	-1.55722	1.36455e-09	5.47822e-09	0.339806
	1236284	1237534		+	SAUSA300_RS06105	ftsY	signal recognition particle-docking protein FtsY	2342	3189	3224	64155	65030	70156	67	53	1109	1970	1657	20012	23881	26321	32	18	-1.558	2.42926e-09	9.65356e-09	0.339623
1445500	1445500	1444430	1444428	-	SAUSA300_RS07140	murG	undecaprenyldiphospho-muramoylpentapeptide beta-N- acetylglucosaminyltransferase	2534	2512	2295	69421	51212	49955	66	53	1206	1483	1273	21763	17977	20225	32	18	-1.558	3.99604e-09	1.57427e-08	0.339623
1891294	1891256	1890756	1890735	-	SAUSA300_1708	rot	accessory regulator Rot	21903	35043	27312	599889	714415	594310	1626	1269	12346	19023	11910	222666	230566	189117	750	427	-1.57138	2.28905e-06	7.67125e-06	0.336485
2186221	2186220	2185741		-	SAUSA300_RS11125	rsbW	serine-protein kinase RsbW	4123	9508	9180	112939	193852	199769	459	351	2986	4556	3907	53857	55228	62046	207	118	-1.57268	1.78255e-08	6.77866e-08	0.336182
	48891	47542		-	SAUSA300_RS00205	ccrA	cassette chromosome recombinase A	167	194	210	4596	3968	4582	4	3	140	222	157	2531	2702	2498	3	1	-1.58496	3.78214e-06	1	0.333333
76225	76225	76073		-	SAUSA300_0068		cadmium-exporting ATPase, truncation	42	103	59	1164	2110	1298	13	9	41	46	32	752	561	508	6	3	-1.58496	1.12452e-40	1	0.333333
	112693	113460		+	SAUSA300_RS00535		tandem lipoprotein	283	376	345	7765	7672	7519	12	9	163	222	174	2945	2691	2763	6	3	-1.58496	1.98148e-16	1	0.333333
	142935	143711		+	SAUSA300_RS00640		HPCH/HPAI aldolase family protein	70	120	127	1936	2458	2781	3	3	44	68	54	807	835	862	1	1	-1.58496	5.96036e-47	1	0.333333
	291718	292773		+	SAUSA300_RS01295	gutB	sorbitol dehydrogenase	135	214	198	3717	4380	4329	5	3	69	105	75	1246	1280	1202	2	1	-1.58496	1.27367e-35	1	0.333333
	361848	362966		+	SAUSA300_RS01660		PfkB family carbohydrate kinase	241	129	115	6608	2645	2513	4	3	43	120	113	789	1465	1800	2	1	-1.58496	2.22314e-22	1	0.333333
	387453	388808		+	SAUSA300_RS01780		MATE efflux family protein	176	202	205	4821	4123	4471	4	3	97	173	117	1761	2106	1872	2	1	-1.58496	1.98752e-14	1	0.333333
	394736	395131		+	SAUSA300_RS01815		hypothetical protein	47	69	69	1304	1409	1513	4	3	32	49	34	580	601	541	2	1	-1.58496	1.1357e-38	1	0.333333
	459045	460256	460256	+	SAUSA300_RS02180		putative restriction/modification system specificity protein	1064	904	968	29166	18449	21068	23	18	345	639	504	6222	7755	8016	10	6	-1.58496	8.59163e-22	1	0.333333
488780	488780	489805		+	SAUSA300_RS02330		ABC transporter ATP-binding protein	608	89	107	16678	1828	2332	7	6	129	213	134	2328	2587	2128	4	2	-1.58496	2.80018e-24	1	0.333333
	687532	687969		+	SAUSA300_RS03305		putative monovalent cation/H+ antiporter subunit G	58	71	84	1596	1449	1839	4	3	31	48	36	565	593	587	2	1	-1.58496	4.91209e-54	1	0.333333
708964	708964	709968		+	SAUSA300_RS03400	fhuB	ferrichrome transport permease fhuB	397	658	681	10882	13428	14821	16	12	280	383	290	5064	4652	4614	8	4	-1.58496	5.69065e-13	1	0.333333
	966310	965441		-	SAUSA300_RS04735		LysR family transcriptional regulator	90	189	155	2487	3864	3373	4	3	153	87	74	2769	1065	1178	3	1	-1.58496	8.97356e-09	1	0.333333
1002560	1002560	1004128	1004128	+	SAUSA300_RS04915		sodium:alanine symporter family protein	827	555	564	22660	11323	12293	12	9	339	513	352	6130	6228	5600	6	3	-1.58496	1.22051e-12	1	0.333333
	1025751	1026392		+	SAUSA300_RS05030		ABC transporter ATP-binding protein	89	120	101	2447	2461	2199	4	3	44	49	47	801	595	757	1	1	-1.58496	3.18926e-75	1	0.333333
	1159487	1158771		-	SAUSA300_RS05740		superantigen-like protein	67	105	112	1851	2159	2457	3	3	69	86	49	1260	1051	787	2	1	-1.58496	6.28847e-14	1	0.333333
1352634	1352634	1353611	1353611	+	SAUSA300_RS06695	guaC	guanosine 5'-monophosphate oxidoreductase	900	913	940	24666	18630	20454	27	21	577	487	324	10417	5908	5144	12	7	-1.58496	3.96438e-19	1	0.333333
	1489865	1488474		-	SAUSA300_RS07240		putative drug transporter	382	86	112	10464	1761	2455	4	3	100	137	106	1817	1672	1692	2	1	-1.58496	1.69704e-22	1	0.333333
	1543740	1543534		-	SAUSA300_RS07520		hypothetical protein	32	67	73	901	1366	1603	8	6	41	37	40	755	454	644	5	2	-1.58496	9.28485e-26	1	0.333333
	1574746	1574456		-	SAUSA300_RS07685		hypothetical protein	61	73	101	1693	1494	2211	7	6	47	61	42	857	749	671	4	2	-1.58496	3.86094e-32	1	0.333333
	1578242	1578090		-	SAUSA300_RS07705		phiSLT ORF 50-like protein	18	23	19	497	472	415	3	3	9	7	16	164	90	265	1	1	-1.58496	2.74628e-31	1	0.333333
	1659074	1658088		-	SAUSA300_RS08230	glk	glucokinase	3867	8029	7692	105926	163701	167396	191	147	2793	3785	3176	50377	45884	50429	85	49	-1.58496	1.00823e-09	4.07158e-09	0.333333
	2546771	2546079		-	SAUSA300_RS13090		6-carboxyhexanoate--CoA ligase	176	225	184	4842	4596	4020	8	6	106	183	131	1918	2218	2088	5	2	-1.58496	1.52735e-11	1	0.333333
	2553091	2551358		-	SAUSA300_RS13125		ABC transporter ATP-binding/permease	149	332	280	4091	6771	6103	4	3	142	174	110	2577	2116	1753	2	1	-1.58496	1.23556e-18	1	0.333333
2578578	2578578	2580215		+	SAUSA300_RS13265		amino acid permease	830	508	546	22739	10374	11888	11	9	403	425	303	7279	5162	4823	6	3	-1.58496	9.84625e-13	1	0.333333
2649444	2649444	2650139		+	SAUSA300_RS13605		ABC transporter ATP-binding protein	661	403	303	18121	8218	6602	19	15	190	404	247	3430	4899	3927	10	5	-1.58496	4.39731e-12	1	0.333333
805110	805224	805544	805562	+	SAUSA300_RS03905		hypothetical protein	1388	4274	3495	38017	87142	76067	275	208	1423	1743	1254	25679	21129	19919	119	69	-1.59192	1.33137e-10	5.63414e-10	0.331731
1248013	1248020	1248928	1248956	+	SAUSA300_RS06165	sucD	succinyl-CoA synthetase subunit alpha	44312	64520	62295	1213617	1315356	1355549	1820	1424	4763	40088	44943	85911	485863	713604	858	471	-1.59615	8.3485e-05	0.000248459	0.330758
2239042	2239042	2237615	2237615	-	SAUSA300_RS11430		aldehyde dehydrogenase family protein	10606	18648	19194	290485	380171	417658	328	254	7827	8794	7289	141170	106582	115747	145	84	-1.59637	1.38136e-07	5.03617e-07	0.330709
1752615	1752605	1751601	1751601	-	SAUSA300_RS08700	ruvB	Holliday junction DNA helicase RuvB	4834	5562	5487	132417	113392	119408	152	121	1802	3552	2878	32513	43053	45699	71	40	-1.59694	4.33515e-09	1.70296e-08	0.330579
357388	357388	358278	358278	+	SAUSA300_RS01635		5'-nucleotidase	8983	7632	5942	246051	155596	129309	244	198	3380	4951	3329	60963	60006	52861	113	65	-1.60699	4.89188e-09	1.91616e-08	0.328283
1313251	1313251	1314747	1314747	+	SAUSA300_RS06440	glpK	glycerol kinase	4990	2674	2646	136681	54514	57588	66	55	1586	2184	1713	28605	26478	27204	31	18	-1.61143	1.45514e-10	6.13894e-10	0.327273
908345	908351	909670	909741	+	SAUSA300_RS04470		5'-nucleotidase family protein	1726	3759	3800	47276	76648	82688	68	52	1028	2071	1648	18550	25103	26167	31	17	-1.61298	3.00586e-10	1.24134e-09	0.326923
840308	840308	839406	839376	-	SAUSA300_RS04065		hypothetical protein	2194	3396	3656	60108	69237	79558	99	77	1456	1745	1409	26265	21158	22385	44	25	-1.62293	1.64353e-10	6.88071e-10	0.324675
2720724	2720743	2721573	2721595	+	SAUSA300_RS13975		hydrolase family protein	10097	10209	9686	276536	208142	210769	348	278	4242	5875	4853	76511	71214	77062	156	90	-1.62709	1.14893e-07	4.21687e-07	0.323741
7032	7032	9695	9695	+	SAUSA300_RS00035	gyrA	DNA gyrase subunit A	15096	20894	22967	413470	425966	499763	213	167	5518	13545	10772	99529	164166	171039	97	54	-1.62882	4.04093e-07	1.43317e-06	0.323353
1349793	1349793	1348339	1348339	-	SAUSA300_RS06675		gamma-aminobutyrate permease	1877	2162	2020	51422	44094	43973	40	31	843	1218	866	15214	14771	13752	17	10	-1.63227	3.83422e-13	1	0.322581
789470	789470	788553	788439	-	SAUSA300_RS03815		hypothetical protein	2261	7610	8166	61933	155162	177696	189	143	2263	3402	2887	40814	41236	45848	80	46	-1.63631	6.46802e-10	2.63142e-09	0.321678
1022394	1022394	1022501	1022585	+	SAUSA300_RS05010		hypothetical protein	881	1152	781	24135	23493	17014	252	199	405	597	390	7309	7235	6197	112	64	-1.63662	5.39265e-21	3.02563e-20	0.321608
1098403	1098403	1099422	1099439	+	SAUSA300_RS05400		hypothetical protein	17259	23547	19605	472691	480053	426614	572	450	8306	12254	8658	149800	148523	137479	248	142	-1.66403	1.74767e-07	6.3379e-07	0.315556
155169	155169	155894	155896	+	SAUSA300_RS00710		cell wall surface anchor family protein	5921	8310	7018	162187	169428	152722	283	222	2615	4796	3025	47170	58135	48033	124	70	-1.66513	7.87651e-11	3.37494e-10	0.315315
2611198	2611198	2610911	2610911	-	SAUSA300_RS13435		hypothetical protein	173	230	219	4758	4700	4779	20	16	117	102	93	2113	1237	1478	9	5	-1.67807	1.73377e-23	1	0.3125
2252497			2252343	-	predicted RNA	predicted RNA	-	2950	5527	5365	80809	112678	116750	863	667	1047	3098	2564	18892	37548	40726	376	208	-1.6811	2.29155e-10	9.52088e-10	0.311844
1450715	1450715	1449876	1449876	-	SAUSA300_RS07180		hypothetical protein	6058	5940	5854	165935	121104	127398	205	164	1636	3812	3476	29511	46200	55204	92	51	-1.68513	1.08149e-10	4.60515e-10	0.310976
1048075	1047989	1044219	1044203	-	SAUSA300_RS05135	atl	autolysin	68714	35570	34311	1881932	725164	746608	355	296	19322	29064	22043	348477	352257	349997	162	92	-1.68589	0.00019742	0.000570789	0.310811
2024254	2024254	2025471	2025486	+	SAUSA300_RS10180		hypothetical protein	7898	17289	16031	216330	352469	348846	327	251	5608	7603	5787	101154	92153	91898	135	78	-1.68614	1.6374e-08	6.25271e-08	0.310757
746993	746993	747919	747919	+	SAUSA300_RS03610		cobalamin synthesis protein/P47K family protein	996	1328	1303	27297	27081	28360	37	29	416	763	549	7508	9251	8723	16	9	-1.68806	6.92008e-26	1	0.310345
315844	315844	315440	315413	-	SAUSA300_RS01410	rbsD	D-ribose pyranase	1428	1952	1834	39129	39807	39925	124	97	447	1134	942	8066	13755	14970	54	30	-1.69302	1.42135e-16	7.15376e-16	0.309278
1821448	1821448	1820330	1820218	-	SAUSA300_RS09035	ald	alanine dehydrogenase	29596	30035	28519	810589	612318	620575	761	608	1788	19416	23059	32255	235321	366131	343	188	-1.69334	1.7802e-07	6.44735e-07	0.309211
	1433287	1431401	1431401	-	SAUSA300_RS07080		hypothetical protein	1000	1242	1164	27393	25327	25338	17	13	439	621	459	7920	7536	7294	7	4	-1.70044	1.13089e-27	1	0.307692
	1808723	1807779	1807725	-	SAUSA300_RS08985	accA	acetyl-CoA carboxylase carboxyltransferase subunit alpha	2174	3014	2911	59543	61447	63354	82	65	827	1742	1329	14927	21124	21116	35	20	-1.70044	3.21981e-12	1.44285e-11	0.307692
	2026216	2025587	2025529	-	SAUSA300_RS10185	vraR	DNA-binding response regulator	1629	1905	1809	44631	38855	39377	82	65	605	1161	840	10923	14073	13346	35	20	-1.70044	2.02581e-15	9.76524e-15	0.307692
	2190700	2190209	2190209	-	SAUSA300_RS11165		hypothetical protein	1030	1235	1126	28225	25188	24522	66	52	443	603	527	7995	7316	8367	27	16	-1.70044	1.10849e-25	6.74456e-25	0.307692
1789722	1789722	1789099	1789099	-	SAUSA300_RS08915	coaE	dephospho-CoA kinase	1494	3517	3280	40937	71710	71376	128	98	787	1699	1459	14207	20595	23165	54	30	-1.70782	8.90279e-12	3.9507e-11	0.306122
1772363	1772342	1771527	1771527	-	SAUSA300_RS08820	hemX	hemA concentration negative effector hemX	5861	4661	4475	160528	95029	97393	177	144	1788	3310	2331	32262	40117	37012	79	44	-1.71049	2.99193e-10	1.23745e-09	0.305556
	1441613	1440258	1440229	-	SAUSA300_RS07110	arlS	sensor histidine kinase protein	4817	6622	5573	131949	135014	121274	121	95	2492	3086	2448	44943	37402	38870	51	29	-1.71187	1.63134e-10	6.84016e-10	0.305263
2676395	2676382	2674643	2674643	-	SAUSA300_RS13745	cidC	pyruvate oxidase	7927	18951	20309	217105	386359	441923	262	200	10283	6105	3904	185460	73996	61996	101	61	-1.71312	6.1334e-09	2.38202e-08	0.305
606495	606505	607188	607188	+	SAUSA300_RS02885		HAD family hydrolase	1927	1554	1443	52781	31685	31417	69	56	622	1042	747	11226	12630	11876	30	17	-1.71989	1.8878e-17	9.78936e-17	0.303571
1724772	1724686	1722056	1721994	-	SAUSA300_RS08585	alaS	alanyl-tRNA synthetase	6161	4196	3967	168758	85561	86322	52	43	2278	2741	2096	41099	33232	33287	23	13	-1.72583	8.93824e-10	3.62025e-09	0.302326
529280	529280	530173	530173	+	SAUSA300_RS02525	ksgA	dimethyladenosine transferase	1787	2286	2194	48949	46618	47754	67	53	935	1145	861	16866	13887	13674	28	16	-1.72792	2.90445e-13	1.32983e-12	0.301887
1523762	1523762	1522698	1522689	-	SAUSA300_RS07390	aroB	3-dehydroquinate synthase	1497	1329	1302	41003	27112	28337	37	30	458	879	662	8270	10658	10522	16	9	-1.73697	1.92227e-24	1	0.3
2360093			2360007	-	predicted RNA	predicted RNA	-	4112	8454	7626	112625	172349	165951	2244	1727	1573	4184	3528	28378	50713	56021	927	517	-1.74003	2.33866e-12	1.05317e-11	0.299363
126246	126246	127838	127838	+	SAUSA300_RS00580	lctP	L-lactate permease	5841	8413	8459	159996	171519	184071	137	107	2442	4610	3357	44042	55880	53304	56	32	-1.74147	1.46222e-12	6.61746e-12	0.299065
191915	191938	193425	193557	+	SAUSA300_RS00895		aldehyde dehydrogenase	6417	23835	23828	175761	485929	518497	351	264	197	10574	13647	3561	128162	216697	142	78	-1.75899	1.06932e-09	4.29927e-09	0.295455
1514009	1513995	1511302	1511302	-	SAUSA300_RS07340		DnaQ family exonuclease/DinG family helicase	3698	6029	6160	101305	122924	134056	57	44	1749	3117	2475	31556	37782	39308	23	13	-1.75899	8.59847e-11	3.67853e-10	0.295455
1651602	1651594	1650248		-	SAUSA300_RS08170		glycine dehydrogenase subunit 1	1452	4529	5329	39782	92348	115967	81	61	615	2190	2310	11094	26551	36686	33	18	-1.76081	1.33621e-13	6.19043e-13	0.295082
1633073	1633073	1632483		-	SAUSA300_RS08075		hypothetical protein	250	599	547	6852	12213	11909	22	17	231	222	176	4170	2695	2796	9	5	-1.76553	7.86624e-20	1	0.294118
	2521767	2520790	2520790	-	SAUSA300_RS12940		uroporphyrin-III C-methyl transferase	984	563	551	26962	11495	12008	20	17	281	400	327	5068	4851	5203	8	5	-1.76553	3.40747e-21	1	0.294118
	380210	381232	381248	+	SAUSA300_RS01745		lipoate-protein ligase A family protein	634	1392	1326	17365	28383	28870	31	24	345	609	548	6224	7389	8707	12	7	-1.77761	9.59292e-26	1	0.291667
	1936843	1935644		-	SAUSA300_RS09580	hsdS	type I restriction-modification enzyme, S subunit	1323	1175	1212	36245	23970	26393	29	24	492	838	599	8873	10159	9516	13	7	-1.77761	4.358e-21	1	0.291667
1057581	1057581	1057264	1057232	-	SAUSA300_RS05185		hypothetical protein	12307	7215	5621	337073	147103	122317	764	635	4323	4445	2856	77972	53877	45355	317	185	-1.77923	1.0444e-11	4.61964e-11	0.291339
2252571			2252552	-	predicted RNA	predicted RNA	-	378	599	577	10366	12215	12568	751	585	115	315	270	2083	3826	4298	304	170	-1.7829	8.78718e-23	5.12992e-22	0.290598
	2575906	2575271	2575265	-	SAUSA300_RS13240	opuCb	glycine betaine/carnitine/choline ABC transporter	957	1126	1117	26221	22956	24306	48	38	390	692	463	7041	8395	7362	21	11	-1.7885	6.47707e-24	3.8469e-23	0.289474
1494981	1494981	1494103	1494103	-	SAUSA300_RS07260		putative 5'-3' exonuclease	1612	3063	3204	44153	62444	69723	86	66	853	1465	1199	15392	17766	19049	34	19	-1.79647	1.68696e-13	7.7759e-13	0.287879
1923706	1923706	1924701	1924715	+	SAUSA300_RS09515		hypothetical protein	33125	39203	38708	907243	799223	842281	1077	852	1625	24458	25618	29306	296437	406757	450	245	-1.79807	4.16017e-07	1.47165e-06	0.287559
	495107	494325		-	SAUSA300_RS02365		hypothetical protein	450	517	489	12334	10543	10654	17	14	147	333	237	2658	4044	3778	7	4	-1.80735	8.77957e-19	1	0.285714
	1128399	1129364		+	SAUSA300_RS05560		iron/heme permease	125	422	451	3441	8620	9826	10	7	133	225	151	2410	2732	2406	4	2	-1.80735	1.15913e-22	1	0.285714
	2213025	2212384		-	SAUSA300_RS11270	thiE	thiamine-phosphate pyrophosphorylase	210	203	200	5751	4148	4366	9	7	69	122	86	1246	1483	1369	3	2	-1.80735	6.65551e-34	1	0.285714
2738715	2738677	2737718	2737716	-	SAUSA300_RS14075		L-lactate dehydrogenase	9456	7823	6360	259006	159496	138399	238	193	3194	4460	2951	57614	54061	46864	95	55	-1.8111	1.8548e-13	8.53518e-13	0.284974
2601670	2601670	2601305	2601305	-	SAUSA300_RS13370		hypothetical protein	727	1127	1094	19924	22994	23811	77	60	292	560	440	5268	6791	6993	30	17	-1.81943	2.35182e-26	1.45356e-25	0.283333
2303790	2303782	2303099	2303098	-	SAUSA300_RS11725		putative hemolysin III	2652	4316	4373	72636	88003	95168	160	124	1073	2166	1668	19367	26258	26489	62	35	-1.82491	1.57158e-15	7.60247e-15	0.282258
834960	835045	835956		+	SAUSA300_RS04040		hypothetical protein	3043	5483	4949	83365	111785	107710	142	110	1650	2414	1746	29774	29257	27729	55	31	-1.82716	4.57527e-14	2.14873e-13	0.281818
228947	228947	231736	231736	+	SAUSA300_RS01035	hsdR	type I restriction-modification enzyme, R subunit	13558	12020	11609	371348	245065	252615	128	103	5376	6185	4840	96954	74969	76860	51	29	-1.82852	1.45087e-09	5.81621e-09	0.281553
2855702	2855702	2856277	2856277	+	SAUSA300_RS14605		hypothetical protein	387	784	822	10618	15997	17899	33	25	280	335	284	5067	4069	4510	13	7	-1.8365	2.29095e-19	1	0.28
2190205	2190205	2189846	2189791	-	SAUSA300_RS11160	acpS	4'-phosphopantetheinyl transferase	1304	1195	1197	35737	24374	26053	99	79	508	633	485	9169	7683	7701	39	22	-1.84435	1.4652e-30	9.64355e-30	0.278481
825931	825938	828784	828784	+	SAUSA300_RS04005	uvrA	excinuclease ABC subunit A	10810	22347	22043	296066	455588	479665	187	144	5098	10459	8114	91948	126770	128835	72	40	-1.848	1.22505e-10	5.20029e-10	0.277778
528733	528733	529269	529269	+	SAUSA300_RS02520		hypothetical protein	1386	1630	1557	37986	33232	33894	82	65	594	802	547	10712	9720	8699	31	18	-1.85244	2.25694e-31	1.5072e-30	0.276923
1869815			1869772	-	predicted RNA	predicted RNA	-	996	1233	1264	27291	25155	27513	767	605	328	668	510	5921	8105	8105	297	167	-1.85709	7.56027e-31	5.01211e-30	0.276033
	2424993	2424520	2424517	-	SAUSA300_RS12470		hypothetical protein	5699	6684	6280	156098	136279	136658	380	301	1611	3708	2834	29060	44946	45005	149	83	-1.85858	9.94834e-14	4.61671e-13	0.275748
1768846	1768844	1767558	1767548	-	SAUSA300_RS08800	hemL	glutamate-1-semialdehyde aminotransferase	6282	4937	4960	172057	100667	107933	121	98	1895	2842	2368	34178	34450	37599	47	27	-1.85982	4.10852e-13	1.87799e-12	0.27551
	669172	670833	670833	+	SAUSA300_RS03205	argS	arginyl-tRNA synthetase	6740	6670	6206	184601	135987	135059	114	91	2608	3370	2515	47041	40850	39940	44	25	-1.86394	6.71068e-14	3.13013e-13	0.274725
282836			283070	+	predicted RNA	predicted RNA	-	23269	6972	5777	637303	142136	125713	1481	1283	13070	800	181	235722	9699	2887	519	352	-1.86587	2.1157e-10	8.81703e-10	0.274357
2227501	2227043	2226315	2226273	-	SAUSA300_RS11365	atpB	F0F1 ATP synthase subunit A	23566	23806	23601	645442	485339	513554	941	751	5946	13692	11206	107242	165952	177928	367	206	-1.86617	1.04168e-09	4.20048e-09	0.274301
1177313	1177314	1178663	1178663	+	SAUSA300_RS05840	murD	UDP-N-acetylmuramoyl-L-alanyl-D-glutamate synthetase	4752	5185	4855	130160	105711	105656	105	84	1812	2496	1928	32691	30262	30619	40	23	-1.86876	1.44441e-14	6.84222e-14	0.27381
2086896	2086896	2087345	2087367	+	SAUSA300_RS10530	chs	chemotaxis-inhibiting protein CHIPS	1782	6901	5402	48812	140698	117566	302	227	1910	2154	1520	34453	26116	24138	107	62	-1.87235	1.21041e-15	5.87607e-15	0.273128
393116	393116	393682	393682	+	SAUSA300_RS01805		NADH-dependent FMN reductase	796	1726	1685	21811	35204	36685	71	55	426	721	624	7692	8741	9917	27	15	-1.87447	3.7048e-32	2.51706e-31	0.272727
680721	680721	679828	679828	-	SAUSA300_RS03255		hypothetical protein	483	415	413	13251	8470	8998	14	11	132	247	191	2392	2997	3046	5	3	-1.87447	3.31412e-31	1	0.272727
728961	728961	730940	730940	+	SAUSA300_RS03500		AraC family transcriptional regulator	605	1305	1188	16579	26617	25864	15	11	400	607	410	7230	7364	6518	6	3	-1.87447	1.04244e-23	1	0.272727
1762460	1762460	1761189	1761189	-	SAUSA300_RS08775	folC	folylpolyglutamate synthase	3785	5648	5484	103683	115153	119336	113	88	1789	2440	1909	32265	29575	30324	41	24	-1.87447	6.16169e-15	2.94428e-14	0.272727
	541293	542819		+	SAUSA300_RS02590		polysaccharide biosynthesis protein	1261	2025	2179	34539	41296	47427	34	26	608	995	750	10966	12066	11914	13	7	-1.89308	4.8579e-22	1	0.269231
315412	315412	314498	314498	-	SAUSA300_RS01405	rbsK	ribokinase	2109	4020	3989	57779	81964	86818	106	82	664	1965	1708	11974	23818	27128	41	22	-1.89812	1.12928e-15	5.52139e-15	0.268293
	1374167	1376569	1376613	+	SAUSA300_RS06790	parC	DNA topoisomerase IV subunit A	4547	4259	4197	124544	86832	91334	52	41	1272	2337	1809	22954	28329	28723	19	11	-1.89812	8.60797e-18	4.50643e-17	0.268293
2513509	2513509	2512475	2512461	-	SAUSA300_RS12910		sensor histidine kinase	5580	7031	6753	152829	143346	146951	180	142	2210	3211	2624	39858	38922	41669	67	38	-1.90182	1.87424e-14	8.86297e-14	0.267606
1294072	1294072	1294650	1294650	+	SAUSA300_RS06360	pgsA	CDP-diacylglycerol--glycerol-3-phosphate 3-phosphatidyltransferase	2757	3779	3492	75510	77044	76003	167	131	1138	1742	1292	20528	21122	20529	62	35	-1.90414	2.00599e-16	9.9862e-16	0.267176
2754447	2754447	2753761		-	SAUSA300_RS14150		hypothetical protein	427	476	481	11710	9716	10475	19	15	148	225	196	2670	2734	3125	7	4	-1.90689	1.0948e-32	1	0.266667
934094	934094	931689		-	SAUSA300_RS04615	mnhA	monovalent cation/H+ antiporter subunit A	12299	10988	10892	336856	224025	237027	137	110	3855	6072	4456	69529	73592	70755	51	29	-1.92338	1.50739e-11	6.61418e-11	0.263636
125511	125511	125984	125984	+	SAUSA300_RS00575		hypothetical protein	1190	2086	2083	32601	42535	45336	109	84	716	783	639	12924	9497	10150	39	22	-1.93289	1.16754e-27	7.39982e-27	0.261905
831224	831231	831716	831716	+	SAUSA300_RS04020		putative acetyltransferase	1622	3172	2995	44424	64677	65175	154	119	741	1336	1053	13365	16200	16721	55	31	-1.94062	3.73248e-18	1.95777e-17	0.260504
1751599	1751599	1750574	1750561	-	SAUSA300_RS08695	queA	S-adenosylmethionine:tRNA ribosyltransferase-isomerase	3951	5038	5082	108235	102726	110588	132	104	1260	2471	2106	22727	29948	33439	49	27	-1.94555	1.62138e-16	8.13065e-16	0.259615
881032	881032	881853	881853	+	SAUSA300_RS04310		ABC transporter substrate-binding protein	1610	793	757	44094	16181	16491	37	31	335	632	424	6055	7671	6737	14	8	-1.9542	3.135e-32	1	0.258065
2419012	2419012	2417930	2417904	-	SAUSA300_RS12430		dehydrogenase family protein	1788	4120	4437	48986	84012	96556	92	70	1323	1414	1127	23866	17145	17898	31	18	-1.95936	8.12269e-19	4.33527e-18	0.257143
998046	998046	999890	999890	+	SAUSA300_RS04900		transporter, monovalent cation:proton antiporter-2 (CPA2) family protein	2489	4135	4165	68187	84316	90635	56	43	1078	1913	1476	19455	23187	23443	21	11	-1.96683	1.23742e-16	6.2395e-16	0.255814
939046	939154	940398	940432	+	SAUSA300_RS04645	gudB	NAD-specific glutamate dehydrogenase	30825	46905	46925	844235	956246	1021086	968	755	3726	24371	22662	67201	295377	359827	354	193	-1.96788	2.59445e-09	1.02802e-08	0.255629
	1230514	1231248	1231328	+	SAUSA300_RS06080	fabG	3-oxoacyl-(acyl-carrier-protein) reductase	4345	9209	8531	119017	187749	185636	290	223	2010	3741	2905	36257	45341	46140	102	57	-1.96801	1.12328e-16	5.69545e-16	0.255605
	300548	301573	301582	+	SAUSA300_RS01335		alcohol dehydrogenase, zinc-containing	5463	6836	6770	149641	139382	147314	179	141	1996	3051	2545	35997	36984	40413	64	36	-1.96963	1.1572e-15	5.6478e-15	0.255319
	1010345	1011907	1011907	+	SAUSA300_RS04950	prfC	peptide chain release factor 3	3439	3131	3065	94203	63836	66703	59	47	962	1858	1304	17350	22526	20717	22	12	-1.96963	9.81585e-17	4.9955e-16	0.255319
1799559	1799559	1798291	1798289	-	SAUSA300_RS08950	icd	isocitrate dehydrogenase	17470	40946	38495	478475	834770	837649	738	564	3384	18453	16441	61045	223656	261058	262	143	-1.97968	5.51193e-11	2.3729e-10	0.253546
1621339	1621339	1620347		-	SAUSA300_RS08005		2-oxoisovalerate dehydrogenase, E1 component, alpha subunit	3651	7226	7197	100000	147327	156615	175	135	1476	3043	2456	26632	36886	38995	61	34	-1.98935	1.75428e-16	8.74902e-16	0.251852
439840	439847	441388	441388	+	SAUSA300_RS02075	guaA	GMP synthase	14645	8056	8831	401119	164254	192166	197	163	2903	5776	4261	52354	70016	67670	72	41	-1.99118	2.24931e-15	1.08236e-14	0.251534
2847030	2847030	2847545	2847562	+	SAUSA300_RS14560		hypothetical protein	2153	5898	5106	58971	120248	111109	246	187	1037	2681	1378	18716	32502	21892	85	47	-1.99231	3.57254e-20	1.9721e-19	0.251337
1275759	1275779	1276063		+	SAUSA300_RS06280		hypothetical protein	2655	2563	2394	72727	52270	52113	258	207	701	1373	998	12656	16642	15858	93	52	-1.99305	2.23064e-20	1.23633e-19	0.251208
1056692	1056692	1055592		-	SAUSA300_RS05175	qoxA	quinol oxidase, subunit II	187619	48712	42818	5138485	993084	931730	2451	2138	33745	50412	34547	608593	610995	548536	936	535	-1.99865	3.03147e-11	1.31375e-10	0.250234
	71564	70875		-	SAUSA300_RS00320		cyclic nucleotide-binding domain-containing protein	251	234	239	6884	4776	5204	10	8	75	153	95	1368	1862	1512	4	2	-2	2.11542e-36	1	0.25
	143711	144913		+	SAUSA300_RS00645		pyridoxal-dependent decarboxylase	163	265	247	4487	5413	5379	5	4	82	131	103	1496	1594	1643	2	1	-2	7.11569e-29	1	0.25
	188246	189508		+	SAUSA300_RS00875	cap5O	capsular polysaccharide biosynthesis protein Cap5O	440	488	511	12059	9959	11135	11	8	192	260	198	3472	3159	3155	4	2	-2	1.97772e-22	1	0.25
	215688	214657		-	SAUSA300_RS00975	argC	N-acetyl-gamma-glutamyl-phosphate reductase	179	178	183	4925	3636	4002	5	4	69	173	134	1245	2106	2143	3	1	-2	1.03774e-13	1	0.25
	405470	404337		-	SAUSA300_RS01875	ltrA	hypothetical protein	215	183	190	5905	3748	4134	5	4	126	186	94	2287	2255	1506	3	1	-2	1.70788e-13	1	0.25
	1082260	1083279		+	SAUSA300_RS05310		cytochrome D ubiquinol oxidase, subunit II	381	338	384	10458	6909	8361	10	8	110	181	160	1989	2203	2546	3	2	-2	3.39987e-44	1	0.25
1244746	1244687	1242081	1242081	-	SAUSA300_RS06145		hypothetical protein	3293	4926	4421	90213	100433	96203	46	36	1716	1921	1488	30955	23293	23634	17	9	-2	6.97477e-17	3.55622e-16	0.25
	1411148	1410222		-	SAUSA300_RS06960	pstC	phosphate ABC transporter permease PstC	30	292	293	835	5959	6377	6	4	60	197	91	1095	2391	1445	3	1	-2	1.13277e-18	1	0.25
	1488076	1456811		-	SAUSA300_RS07235		cell surface protein	9885	11422	12044	270747	232872	262078	10	8	5040	7303	5618	90903	88515	89201	4	2	-2	1.30346e-06	1	0.25
	1639875	1637380		-	SAUSA300_RS08095		hypothetical protein	357	529	440	9797	10793	9588	5	4	190	273	221	3435	3314	3514	2	1	-2	1.89183e-15	1	0.25
	1640565	1640305		-	SAUSA300_RS08105		hypothetical protein	46	71	46	1263	1459	1021	6	4	21	42	25	395	511	412	2	1	-2	4.70423e-46	1	0.25
	2065335	2064238	2064238	-	SAUSA300_RS10390		hypothetical protein	1244	1720	1702	34072	35077	37042	41	32	584	704	478	10538	8541	7599	13	8	-2	6.26947e-42	1	0.25
	2412608	2411865		-	SAUSA300_RS12405		hypothetical protein	186	349	350	5118	7117	7635	11	8	77	146	106	1403	1775	1688	3	2	-2	5.94739e-51	1	0.25
	2515265	2514675		-	SAUSA300_RS12925	narJ	respiratory nitrate reductase, subunit delta	199	61	63	5455	1257	1392	5	4	38	51	50	701	618	806	2	1	-2	1.05949e-105	1	0.25
	2866455	2866102		-	SAUSA300_RS14670		hypothetical protein	82	55	50	2268	1140	1098	5	4	38	30	20	702	373	319	2	1	-2	5.92262e-66	1	0.25
2229364	2229364	2228735	2228712	-	SAUSA300_RS11380	upp	uracil phosphoribosyltransferase	10396	17065	17283	284742	347918	376074	686	533	3119	7968	6238	56251	96573	99045	238	133	-2.00271	1.02021e-12	4.64011e-12	0.249531
	28820	29608	29608	+	SAUSA300_RS00120		hypothetical protein	3814	6227	6104	104469	126950	132823	197	153	1146	2764	2264	20682	33510	35962	68	38	-2.00946	4.08696e-19	2.20277e-18	0.248366
1259651	1259651	1260424	1260482	+	SAUSA300_RS06210	codY	transcriptional repressor CodY	13305	24845	24248	364410	506523	527635	779	602	5998	9463	7789	108184	114699	123686	261	149	-2.01445	5.29414e-14	2.47784e-13	0.247508
	1276060	1276377	1276381	+	SAUSA300_RS06285		ribosomal protein L7Ae	3211	4027	3571	87956	82106	77710	328	259	914	1790	1459	16487	21695	23177	113	64	-2.01681	2.7194e-20	1.50419e-19	0.247104
	775667	776671	776671	+	SAUSA300_RS03770		hypothetical protein	2368	3093	3199	64858	63074	69610	83	65	921	1398	1095	16624	16955	17392	29	16	-2.02237	1.33271e-18	7.03077e-18	0.246154
	1976514	1973578		-	SAUSA300_RS09810		hypothetical protein	16422	16222	15189	449780	330733	330527	157	126	4354	7951	6323	78526	96371	100402	55	31	-2.02308	2.28532e-13	1.04811e-12	0.246032
	577088	578488		+	SAUSA300_RS02760	cysS	cysteinyl-tRNA synthetase	5781	7116	7445	158332	145081	162002	140	110	2168	2994	2524	39099	36295	40085	47	27	-2.02647	1.56311e-17	8.13648e-17	0.245455
1837606	1837606	1836476	1836476	-	SAUSA300_RS09125		hypothetical protein	3730	1997	1843	102164	40713	40112	64	53	945	1288	908	17045	15618	14420	24	13	-2.02748	2.64531e-19	1.43707e-18	0.245283
2695153	2695083	2693539	2693520	-	SAUSA300_RS13840		1-pyrroline-5-carboxylate dehydrogenase	38627	45269	48399	1057927	922890	1053171	827	654	3110	20687	27491	56099	250726	436507	288	160	-2.03122	2.48303e-09	9.85295e-09	0.244648
1684374	1684374	1683691	1683681	-	SAUSA300_RS08365		hypothetical protein	14198	35560	35785	388869	724961	778694	1209	922	7887	13518	9583	142242	163837	152169	393	223	-2.04772	2.97938e-12	1.3373e-11	0.241866
1309282	1309282	1311291	1311296	+	SAUSA300_RS06425	mutL	DNA mismatch repair protein	4930	5376	4874	135031	109616	106061	73	58	1511	2431	1978	27259	29474	31406	25	14	-2.05063	7.29177e-19	3.89939e-18	0.241379
831717	831724	833163	833229	+	SAUSA300_RS04025		TPR domain-containing protein	2950	5940	5720	80801	121100	124472	98	75	1323	2296	1799	23874	27835	28574	32	18	-2.05889	6.05828e-21	3.39214e-20	0.24
1797901	1797901	1797197		-	SAUSA300_RS08940	phoP	alkaline phosphatase synthesis transcriptional regulatory protein	6259	16169	14765	171426	329632	321300	510	388	4393	4790	3765	79239	58062	59781	159	93	-2.06075	2.68553e-16	1.32965e-15	0.239691
70837	70837	69839		-	SAUSA300_RS00315	arcB	ornithine carbamoyltransferase	945	938	933	25904	19134	20309	27	21	345	426	362	6237	5169	5755	9	5	-2.07039	2.09198e-30	1	0.238095
2507172	2507172	2507618	2507632	+	SAUSA300_RS12880		MarR family transcriptional regulator	14317	8009	7443	392128	163292	161972	643	534	4393	4032	2736	79241	48879	43442	216	127	-2.07201	1.30666e-18	6.90663e-18	0.237828
	767927	767241		-	SAUSA300_RS03710	saeR	DNA-binding response regulator SaeR	46183	70487	57573	1264874	1437009	1252794	2452	1918	20143	23944	18106	363282	290199	287495	786	456	-2.0725	7.77548e-07	2.69144e-06	0.237748
1267517	1267528	1269231	1269231	+	SAUSA300_RS06260	proS	prolyl-tRNA synthetase	3698	4330	4427	101304	88283	96336	70	55	1135	1936	1512	20485	23466	24011	23	13	-2.08092	1.21858e-22	7.08379e-22	0.236364
2021534	2021534	2021004	2021004	-	SAUSA300_RS10155		hypothetical protein	2353	2754	2570	64462	56156	55939	139	110	760	1102	910	13712	13363	14459	45	26	-2.08092	2.49577e-27	1.57816e-26	0.236364
527788	527793	528566	528566	+	SAUSA300_RS02515		TatD family hydrolase	3137	3866	3842	85932	78816	83611	135	106	1058	1697	1235	19083	20578	19611	44	25	-2.08406	3.6351e-22	2.08656e-21	0.235849
305180	305180	305854	305854	+	SAUSA300_RS01350	scdA	cell wall biosynthesis protein ScdA	3149	1416	1176	86255	28877	25593	82	69	643	902	680	11600	10935	10810	28	16	-2.10852	2.86852e-36	2.02946e-35	0.231884
917081	917098	917334		+	SAUSA300_RS04525	dltC	D-alanine--poly(phosphoribitol) ligase subunit 2	4445	4383	3493	121758	89364	76026	502	403	1094	1931	1470	19735	23412	23352	164	93	-2.11548	5.42784e-24	3.23075e-23	0.230769
2602984	2602984	2604522		+	SAUSA300_RS13380		putative transporter	1372	604	671	37603	12330	14602	16	13	267	583	404	4826	7066	6416	7	3	-2.11548	3.49738e-26	1	0.230769
2819419	2819419	2818727	2818727	-	SAUSA300_RS14400		hypothetical protein	2290	1171	1020	62719	23886	22199	62	52	530	700	506	9560	8494	8040	21	12	-2.11548	3.56464e-47	2.84547e-46	0.230769
2852738	2852738	2854156	2854156	+	SAUSA300_RS14595		2-oxoglutarate/malate translocator	3220	2749	2815	88214	56062	61274	59	48	986	1301	975	17784	15772	15484	19	11	-2.12553	1.88943e-22	1.0914e-21	0.229167
792086	792086	791586	791586	-	SAUSA300_RS03830	folE	7-cyano-7-deazaguanine reductase	913	747	616	25016	15240	13424	43	35	214	341	288	3874	4138	4575	14	8	-2.12928	2.53425e-35	1.77917e-34	0.228571
	2300685	2299243	2299243	-	SAUSA300_RS11710		EmrB/QacA family drug resistance transporter	829	1807	1706	22705	36840	37130	29	22	368	690	517	6651	8373	8212	9	5	-2.1375	1.79512e-44	1	0.227273
1732646	1732607	1732461	1732414	-	SAUSA300_RS08615		hypothetical protein	7705	18528	12414	211038	377730	270132	2542	1947	3716	5324	3749	67032	64536	59528	755	433	-2.16881	8.54954e-20	4.69111e-19	0.222393
	1290705	1291991		+	SAUSA300_RS06340		M16 family peptidase	1689	2290	2134	46270	46704	46451	45	36	564	886	721	10178	10743	11453	14	8	-2.16993	3.78742e-40	2.81029e-39	0.222222
1732928	1732829	1732647	1732647	-	SAUSA300_RS08620		hypothetical protein	2371	6862	4041	64943	139911	87947	701	533	1277	1749	1309	23043	21202	20787	205	118	-2.17535	2.52738e-26	1.55855e-25	0.221388
	1797197	1795536	1795525	-	SAUSA300_RS08935	phoR	sensory box histidine kinase PhoR	8917	19883	18958	244242	405354	412536	277	213	4210	6586	5138	75932	79832	81591	83	47	-2.18012	5.04025e-16	2.47759e-15	0.220657
	917331	918506	918516	+	SAUSA300_RS04530	dltD	D-alanine-activating enzyme/D-alanine-D-alanyl, dltD protein	16153	12800	11135	442416	260966	242309	329	268	3511	6074	4631	63325	73627	73541	105	59	-2.18345	1.67719e-17	8.71374e-17	0.220149
	20309	20755	20786	+	SAUSA300_RS00080	rplI	50S ribosomal protein L9	7314	7304	7001	200322	148920	152351	467	374	1977	3116	2344	35662	37767	37231	144	82	-2.18934	7.30946e-23	4.2947e-22	0.219251
2302922	2302922	2301579		-	SAUSA300_RS11720		putative drug transporter	1383	2226	2284	37903	45398	49699	42	32	574	760	561	10358	9218	8922	12	7	-2.19265	3.88391e-59	1	0.21875
1814661	1814651	1811454	1811454	-	SAUSA300_RS09000	dnaE	DNA polymerase III, alpha subunit	7946	12491	12707	217629	254663	276505	100	78	2224	5246	4284	40113	63592	68020	31	17	-2.19794	2.04571e-20	1.13844e-19	0.217949
2319875	2319822	2319313	2319257	-	SAUSA300_RS11805	asp23	alkaline shock protein 23	108246	285198	240585	2964647	5814255	5235087	12020	9159	48067	92189	66721	866871	1117318	1059388	3525	1989	-2.20315	8.61116e-10	3.49812e-09	0.217163
1077551	1077551	1078093	1078098	+	SAUSA300_RS05285		hypothetical protein	2135	8606	8571	58479	175455	186508	343	258	1715	2430	2007	30940	29455	31869	98	56	-2.20387	6.61931e-25	3.96579e-24	0.217054
639955	639955	641439	641439	+	SAUSA300_RS03030		amino acid permease	5368	9216	9389	147024	187902	204314	156	121	2402	3001	2445	43332	36381	38826	45	26	-2.21842	1.36126e-23	8.03261e-23	0.214876
2079454	2079454	2079074		-	SAUSA300_RS10475		GntR family regulatory protein	1243	1450	1496	34050	29564	32565	106	84	521	525	349	9400	6365	5555	31	18	-2.22239	3.06629e-51	2.58323e-50	0.214286
2650141	2650141	2650911		+	SAUSA300_RS13610		membrane spanning protein	662	444	334	18146	9064	7269	18	14	129	284	162	2330	3448	2581	6	3	-2.22239	3.35083e-43	1	0.214286
15932			16007	+	predicted RNA	predicted RNA	-	3442	2709	3245	94275	55240	70630	1195	965	790	1413	951	14259	17129	15113	360	203	-2.24905	9.78809e-31	6.47338e-30	0.210363
423566	423566	424138	424203	+	SAUSA300_RS01980		hypothetical protein	19701	44172	36839	539586	900527	801628	1699	1304	14811	8116	6652	267114	98366	105622	448	274	-2.2507	3.04254e-16	1.50098e-15	0.210123
	1657762	1657139	1657139	-	SAUSA300_RS08220		hypothetical protein	4704	6671	6347	128841	136004	138118	274	215	1583	2260	1782	28560	27392	28297	78	45	-2.25634	3.31924e-30	2.16899e-29	0.209302
694010	694010	693267		-	SAUSA300_RS03325		ABC transporter ATP-binding protein	181847	213393	194086	4980409	4350391	4223296	7658	6072	65600	69549	50722	1183081	842927	805359	2170	1268	-2.25962	1.47762e-10	6.22419e-10	0.208827
	1658088	1657759		-	SAUSA300_RS08225		hypothetical protein	2117	2868	2786	57996	58478	60640	227	178	647	994	847	11672	12053	13461	65	37	-2.26628	7.35326e-41	5.53111e-40	0.207865
665131	665131	666426	666426	+	SAUSA300_RS03180		hypothetical protein	3668	2657	2447	100476	54186	53260	65	53	819	1156	971	14778	14014	15428	19	11	-2.26849	4.97957e-32	3.36644e-31	0.207547
791260	791245	789740	789740	-	SAUSA300_RS03825		amino acid/peptide transporter (peptide:H+ symporter)	4570	2397	2186	125182	48877	47586	58	49	759	1537	1011	13688	18636	16059	19	10	-2.29278	8.03229e-28	5.10265e-27	0.204082
2393488	2393346	2392087		-	SAUSA300_RS12285	moeA	molybdopterin biosynthesis protein A	2631	3159	3278	72084	64419	71329	69	54	790	1268	970	14253	15375	15403	20	11	-2.29546	5.79707e-30	3.77914e-29	0.203704
	2349804	2348668	2348668	-	SAUSA300_RS11960		hypothetical protein	8628	9066	8535	236317	184845	185720	223	177	2219	3475	2669	40032	42122	42393	63	36	-2.29768	1.51458e-28	9.71175e-28	0.20339
2305724	2305724	2305984	2306012	+	SAUSA300_RS11740		hypothetical protein	8193	12807	11452	224410	261098	249200	1202	938	317	4656	5390	5718	56436	85592	344	188	-2.31886	1.17406e-31	7.85958e-31	0.200426
	73027	71606		-	SAUSA300_RS00325	arcD	arginine/oirnithine antiporter	692	548	605	18970	11180	13184	12	10	171	277	226	3090	3357	3593	4	2	-2.32193	1.84995e-39	1	0.2
120664	120664	119003	119003	-	SAUSA300_RS00555		Na/Pi cotransporter family protein	4598	6827	7501	125935	139185	163232	110	85	1663	2528	1695	29994	30642	26928	30	17	-2.32193	5.64987e-31	3.76383e-30	0.2
252924	252924	253892	253892	+	SAUSA300_RS01125		hypothetical protein	869	817	819	23821	16667	17824	25	20	240	391	280	4339	4744	4460	8	4	-2.32193	8.146e-37	1	0.2
	257477	256719	256719	-	SAUSA300_RS01140		AraC family DNA-binding response regulator	1050	964	1000	28759	19669	21765	38	30	277	445	301	4998	5397	4784	11	6	-2.32193	2.11432e-45	1	0.2
301583	301595	303283	303283	+	SAUSA300_RS01340		putative teichoic acid biosynthesis protein	9412	14629	15408	257783	298244	335288	225	175	3124	4847	3991	56343	58746	63373	61	35	-2.32193	1.06209e-26	6.63927e-26	0.2
	489809	490468		+	SAUSA300_RS02335		ABC transporter permease	307	61	59	8423	1249	1297	6	5	29	63	54	536	770	870	1	1	-2.32193	2.90426e-203	1	0.2
	1129426	1130160		+	SAUSA300_RS05565	srtB	sortase B	118	493	477	3236	10069	10386	14	10	122	149	98	2200	1811	1570	4	2	-2.32193	7.37762e-59	1	0.2
	1130179	1130502	1130502	+	SAUSA300_RS05570		heme-degrading monooxygenase IsdG	58	223	201	1607	4560	4384	14	10	48	54	43	870	656	697	3	2	-2.32193	2.72022e-175	1	0.2
1333404	1333404	1332379	1332379	-	SAUSA300_RS06585		hypothetical protein	383	553	453	10503	11276	9867	13	10	184	150	95	3327	1819	1511	3	2	-2.32193	3.02837e-74	1	0.2
	1403154	1402381		-	SAUSA300_RS06915		peptide ABC transporter ATP-binding protein	377	630	538	10337	12845	11719	19	15	147	204	184	2668	2476	2931	6	3	-2.32193	5.61762e-52	1	0.2
	1434092	1433301		-	SAUSA300_RS07085		ATPase family protein	376	617	625	10306	12584	13612	19	15	148	277	204	2673	3365	3246	6	3	-2.32193	3.91562e-33	1	0.2
1739149	1739149	1737887		-	SAUSA300_RS08650	hisS	histidyl-tRNA synthetase	1167	1109	1006	31975	22626	21902	25	20	328	424	276	5924	5149	4397	7	4	-2.32193	1.22324e-53	1	0.2
	2414589	2412634	2412634	-	SAUSA300_RS12410		AraC family transcriptional regulator	803	2317	2296	21997	47238	49970	26	20	504	689	517	9106	8362	8223	7	4	-2.32193	3.81228e-61	1	0.2
2525278	2525278	2524547		-	SAUSA300_RS12955	nirR	nitrite reductase transcriptional regulator NirR	502	248	237	13769	5075	5168	13	10	198	59	53	3586	716	853	3	2	-2.32193	5.15289e-72	1	0.2
2585251	2585251	2584589		-	SAUSA300_RS13285		ABC transporter ATP-binding protein	1516	4011	4448	41529	81784	96799	145	110	834	1112	983	15054	13488	15618	38	22	-2.32193	1.31898e-36	9.40458e-36	0.2
2592373	2592373	2591180		-	SAUSA300_RS13325		putative transporter	592	864	983	16216	17614	21399	19	15	288	339	262	5200	4115	4161	6	3	-2.32193	1.19446e-32	1	0.2
2599606	2599606	2598788	2598788	-	SAUSA300_RS13360		hypothetical protein	174	491	477	4783	10022	10390	13	10	117	195	155	2123	2367	2469	4	2	-2.32193	4.29006e-39	1	0.2
	2742266	2740893		-	SAUSA300_RS14090		4-aminobutyrate aminotransferase	407	268	262	11151	5463	5708	6	5	98	149	106	1781	1816	1683	2	1	-2.32193	8.98678e-59	1	0.2
381547	381547	382572	382572	+	SAUSA300_RS01750		putative oxidoreductase	4757	7643	7690	130309	155833	167342	189	147	2042	2109	1759	36842	25568	27932	50	29	-2.34169	7.26252e-32	4.8857e-31	0.197279
2373480	2373469	2372291	2372285	-	SAUSA300_RS12165		xanthine/uracil permease family protein	6795	5897	5832	186107	120236	126905	151	122	1551	2403	1763	27985	29128	27996	42	24	-2.34577	1.14481e-34	7.93543e-34	0.196721
2748526	2748526	2748083	2748067	-	SAUSA300_RS14120		hypothetical protein	1563	3927	3524	42830	80065	76684	196	149	853	1040	695	15398	12607	11042	50	29	-2.36119	3.37035e-45	2.65937e-44	0.194631
2265295			2265166	-	predicted RNA	predicted RNA	-	14430	12654	10524	395207	257974	229003	2797	2262	3037	4942	3598	54788	59903	57133	773	440	-2.36202	2.70055e-29	1.74802e-28	0.194518
2544572	2544572	2545549	2545549	+	SAUSA300_RS13080	hlgB	gamma-hemolysin component B	1083	4051	3943	29662	82586	85802	89	67	472	1012	1100	8526	12265	17471	22	13	-2.36565	1.08275e-47	8.79696e-47	0.19403
870346			870120	-	predicted RNA	predicted RNA	antisense: SAUSA300_RS04220	20238	34055	31339	554279	694272	681939	3647	2834	6731	10417	7985	121397	126259	126787	961	549	-2.36796	1.07795e-23	6.37454e-23	0.193719
768638	768375	767902		-	SAUSA300_RS03715		hypothetical protein	17163	24204	20641	470080	493446	449151	1264	993	5340	7421	5497	96317	89942	87287	334	192	-2.37069	1.07658e-22	6.27166e-22	0.193353
69819	69819	68890	68890	-	SAUSA300_RS00310	arcC	carbamate kinase	1209	1019	945	33135	20787	20584	33	26	305	474	344	5512	5756	5471	10	5	-2.37851	2.0684e-43	1	0.192308
	654797	655438		+	SAUSA300_RS03105		hypothetical protein	827	715	640	22651	14587	13934	32	26	161	266	229	2921	3232	3650	8	5	-2.37851	7.55939e-62	1	0.192308
2756333	2756333	2754711	2754711	-	SAUSA300_RS14155	bccT	BCCT family choline/carnitine/betaine transporter	2762	1563	1084	75659	31875	23595	32	26	364	875	679	6580	10606	10790	10	5	-2.37851	1.05984e-60	1	0.192308
	2392090	2391605	2391603	-	SAUSA300_RS12280	mobB	molybdopterin-guanine dinucleotide biosynthesis protein B	1191	1600	1586	32635	32629	34513	87	68	405	528	415	7319	6403	6603	24	13	-2.38702	5.75136e-61	5.21718e-60	0.191176
2512460	2512452	2511799	2511799	-	SAUSA300_RS12905		DegU family transcriptional regulator	2671	3516	3382	73161	71686	73611	141	111	724	1131	946	13067	13712	15022	37	21	-2.4021	4.54431e-44	3.55495e-43	0.189189
1145453	1145459	1147225		+	SAUSA300_RS05640	sdhA	succinate dehydrogenase flavoprotein subunit	42399	43521	45703	1161233	887266	994506	720	574	4600	18422	16859	82964	223281	267685	196	108	-2.41002	2.16392e-21	1.22922e-20	0.188153
	490505	491347	491347	+	SAUSA300_RS02340		NLPA lipoprotein	1184	243	204	32451	4969	4446	18	16	202	252	206	3658	3062	3275	6	3	-2.41504	6.04696e-37	1	0.1875
	2522072	2521758		-	SAUSA300_RS12945	nirD	nitrite reductase [NAD(P)H], small subunit	360	133	133	9882	2715	2900	19	16	76	77	77	1386	935	1222	6	3	-2.41504	1.01642e-75	1	0.1875
800827	800827	801855	801855	+	SAUSA300_RS03880		transferrin receptor	237	710	659	6512	14494	14360	15	11	157	234	143	2848	2846	2271	4	2	-2.45943	6.17511e-58	1	0.181818
1167049	1167049	1166102	1166102	-	SAUSA300_RS05775		exfoliative toxin A	616	395	401	16879	8071	8737	14	11	250	115	71	4508	1395	1134	4	2	-2.45943	2.21508e-75	1	0.181818
1311297	1311297	1311839	1311839	+	SAUSA300_RS06430	glpP	glycerol uptake operon antiterminator regulatory protein	1196	1431	1320	32756	29179	28728	70	55	296	504	356	5353	6115	5662	18	10	-2.45943	2.11266e-66	2.0085e-65	0.181818
	2417835	2416435	2416435	-	SAUSA300_RS12425	nhaC	Na+/H+ antiporter NhaC	924	1511	1810	25309	30809	39406	29	22	359	501	393	6476	6080	6254	7	4	-2.45943	5.35741e-63	1	0.181818
2228711	2228711	2227584	2227583	-	SAUSA300_RS11375		UDP-GlcNAc 2-epimerase	26727	36288	37388	732015	739804	813562	860	675	4935	13293	10403	89017	161118	165189	220	122	-2.46801	1.06946e-25	6.52156e-25	0.180741
303284	303316	305040	305043	+	SAUSA300_RS01345		glycosyl transferase, group 2 family protein	15227	20570	21605	417054	419361	470136	321	252	3945	6884	5154	71160	83438	81848	80	45	-2.48543	1.34483e-25	8.16439e-25	0.178571
1094557	1094557	1095651		+	SAUSA300_RS05380	potA	spermidine/putrescine ABC transporter ATP-binding protein	867	826	783	23749	16858	17046	21	17	241	367	238	4350	4452	3786	6	3	-2.5025	1.74678e-41	1	0.176471
2701794	2701712	2700558	2700536	-	SAUSA300_RS13870		aminotransferase, class I	3254	3476	3505	89139	70867	76278	85	68	801	1154	918	14451	13986	14587	21	12	-2.5025	1.2529e-47	1.01492e-46	0.176471
	2584596	2583820	2583762	-	SAUSA300_RS13280		hypothetical protein	2314	5653	5826	63377	115256	126776	171	131	913	1547	1292	16476	18760	20521	41	23	-2.50986	2.42225e-41	1.83715e-40	0.175573
	2313939	2312182	2312182	-	SAUSA300_RS11775		hypothetical protein	1996	3687	3879	54685	75185	84424	52	40	751	936	776	13544	11353	12321	12	7	-2.51457	8.36936e-64	7.7679e-63	0.175
666427	666454	666975	666975	+	SAUSA300_RS03185		hypothetical protein	1702	1294	1224	46635	26391	26647	78	63	299	538	397	5393	6529	6315	20	11	-2.51785	8.48608e-74	8.6375e-73	0.174603
1019597	1019597	1019067	1019067	-	SAUSA300_RS04985	comK	competence transcription factor	3934	2158	1444	107770	44001	31433	137	115	939	663	477	16939	8038	7580	34	20	-2.52356	5.7347e-75	5.85881e-74	0.173913
1276382	1276382	1278499	1278515	+	SAUSA300_RS06290	infB	translation initiation factor IF-2	17762	20075	19367	486490	409282	421428	261	207	3514	6909	5206	63387	83740	82663	64	36	-2.52356	6.16069e-28	3.93193e-27	0.173913
77130	77130	77945	77987	+	SAUSA300_RS00355		putative lysophospholipase	6634	13496	12110	181692	275149	263518	382	294	2506	3252	2543	45207	39418	40381	88	51	-2.52725	9.39247e-42	7.1834e-41	0.173469
1683673	1683673	1682684	1682668	-	SAUSA300_RS08360		hypothetical protein	28785	71778	70597	788367	1463332	1536183	1671	1275	9933	19937	14662	179141	241638	232814	390	220	-2.53492	2.75006e-25	1.65851e-24	0.172549
1108847	1108935	1112387	1112387	+	SAUSA300_RS05455	pyc	pyruvate carboxylase	23226	21708	22785	636124	442556	495815	189	151	4097	8592	6155	73900	104139	97741	47	26	-2.53797	1.82658e-28	1.1685e-27	0.172185
2575254	2575254	2574313		-	SAUSA300_RS13235	opuCc	glycine betaine/carnitine/choline ABC transporter	2554	2690	2643	69959	54850	57524	80	64	558	977	720	10077	11848	11434	20	11	-2.54057	1.0155e-66	9.75596e-66	0.171875
1868964	1868957	1868313	1868313	-	SAUSA300_RS09255	trmB	tRNA (guanine-N(7)-)-methyltransferase	5167	5789	5729	141530	118035	124666	250	198	852	2111	1599	15379	25589	25389	61	34	-2.54189	7.80799e-48	6.36258e-47	0.171717
941830	941830	940901	940886	-	SAUSA300_RS04655	glpQ	glycerophosphoryl diester phosphodiesterase	5139	1392	1217	140752	28395	26491	80	70	162	1227	1136	2934	14872	18050	23	12	-2.54432	2.53523e-59	2.28337e-58	0.171429
1151759	1151759	1151358	1151358	-	SAUSA300_RS05680		formyl peptide receptor-like 1 inhibitory protein	1224	1594	1188	33544	32500	25867	96	76	140	551	423	2541	6686	6719	24	13	-2.54749	1.8708e-78	1.9701e-77	0.171053
	1059916	1061040	1061040	+	SAUSA300_RS05200	purK	phosphoribosylaminoimidazole carboxylase ATPase subunit	38185	23409	22185	1045819	477249	482744	720	594	13889	4234	2469	250491	51326	39202	159	101	-2.55611	4.72557e-32	3.20263e-31	0.170034
864047	864047	865069	865086	+	SAUSA300_RS04175	empbp	secretory extracellular matrix and plasma binding protein	1579	3561	3096	43246	72604	67388	77	59	633	927	592	11424	11238	9400	18	10	-2.56071	5.89869e-80	6.28429e-79	0.169492
870617	870617	870381	870361	-	SAUSA300_RS04225		hypothetical protein	4063	10254	8496	111300	209063	184873	930	710	1545	2319	1812	27874	28115	28779	208	119	-2.57686	2.1606e-50	1.80357e-49	0.167606
	182044	183153		+	SAUSA300_RS00845	cap5I	capsular polysaccharide biosynthesis protein Cap5I	279	304	292	7666	6207	6354	7	6	64	113	71	1164	1370	1139	1	1	-2.58496	2.87506e-121	1	0.166667
	185532	186737		+	SAUSA300_RS00860	cap5L	capsular polysaccharide biosynthesis protein Cap5L	287	343	327	7876	6994	7126	7	6	65	102	80	1177	1245	1282	1	1	-2.58496	2.118e-142	1	0.166667
	333927	334385		+	SAUSA300_RS01500		hypothetical protein	598	478	380	16377	9758	8287	30	24	109	165	119	1973	2007	1898	7	4	-2.58496	1.54086e-124	1	0.166667
	362941	363864		+	SAUSA300_RS01665		hypothetical protein	291	194	218	7992	3964	4749	7	6	67	124	120	1213	1514	1914	2	1	-2.58496	4.80898e-37	1	0.166667
	363875	365095		+	SAUSA300_RS01670		putative nucleoside permease NupC	438	273	291	11998	5573	6348	7	6	77	124	101	1404	1504	1619	2	1	-2.58496	4.05998e-90	1	0.166667
	402499	403341		+	SAUSA300_RS01865		ABC transporter ATP-binding protein	1156	1455	1365	31676	29666	29710	45	36	281	476	319	5074	5776	5072	11	6	-2.58496	1.04455e-76	1.08332e-75	0.166667
	1161578	1162579		+	SAUSA300_RS05755	argF	ornithine carbamoyltransferase	301	303	253	8244	6180	5525	8	6	126	137	86	2278	1663	1371	3	1	-2.58496	1.2261e-44	1	0.166667
1421559	1421559	1422710	1422710	+	SAUSA300_RS07015		hippurate hydrolase	756	497	580	20719	10139	12623	15	12	157	205	161	2831	2486	2559	3	2	-2.58496	5.26957e-98	1	0.166667
	1650255	1648783	1648773	-	SAUSA300_RS08165		glycine dehydrogenase subunit 2	2115	5541	6954	57941	112969	151336	95	72	509	1702	1621	9183	20636	25753	22	12	-2.58496	2.58862e-47	2.07848e-46	0.166667
2276398	2276398	2276832		+	SAUSA300_RS11615	mtlA	PTS system, mannitol specific IIA component	1269	2213	2095	34766	45120	45594	123	96	318	541	565	5747	6557	8978	28	16	-2.58496	7.15512e-97	8.3721e-96	0.166667
	2802068	2800710	2800699	-	SAUSA300_RS14360		hypothetical protein	2290	3132	3314	62728	63856	72120	62	48	599	949	755	10814	11511	11992	14	8	-2.58496	4.30579e-73	4.35028e-72	0.166667
	2843457	2842624		-	SAUSA300_RS14540		cobalt transport family protein	603	340	355	16527	6948	7740	15	12	143	184	144	2579	2238	2295	4	2	-2.58496	6.17798e-61	1	0.166667
2226272	2226272	2226060	2226037	-	SAUSA300_RS11360	atpE	F0F1 ATP synthase subunit C	12807	9756	9942	350774	198910	216357	1475	1198	1623	4005	3131	29274	48551	49715	357	199	-2.58979	1.26784e-46	1.00911e-45	0.16611
	1620347	1619364	1619358	-	SAUSA300_RS08000		2-oxoisovalerate dehydrogenase, E1 component, beta subunit	3203	6364	6631	87728	129744	144304	159	122	843	1785	1526	15205	21637	24236	36	20	-2.60881	1.68301e-49	1.39639e-48	0.163934
202018	202018	203268	203268	+	SAUSA300_RS00945		integral membrane protein LmrP	2609	2228	2108	71480	45436	45870	53	43	614	662	520	11089	8034	8264	12	7	-2.61891	1.23564e-107	1.50364e-106	0.162791
	2707185	2705692	2705692	-	SAUSA300_RS13890		phytoene dehydrogenase	5655	15130	16886	154887	308469	367436	243	185	1200	4192	4025	21651	50815	63919	54	30	-2.62449	9.05067e-50	7.53214e-49	0.162162
	951985	955638	955638	+	SAUSA300_RS04695	rexA	exonuclease RexA	9756	11654	11328	267205	237599	246500	86	68	2116	3475	2690	38164	42124	42719	19	11	-2.62803	1.53797e-47	1.23852e-46	0.161765
	767241	766186	766140	-	SAUSA300_RS03705	saeS	sensor histidine kinase SaeS	63875	82842	65618	1749401	1688891	1427841	1944	1536	14888	21450	16296	268516	259976	258743	433	248	-2.63077	6.79265e-19	3.63959e-18	0.161458
1885105	1885105	1884794	1884792	-	SAUSA300_RS09300		rhodanese-like domain-containing protein	862	712	656	23624	14516	14295	69	56	161	247	181	2908	3004	2878	16	9	-2.63743	6.59531e-96	7.65167e-95	0.160714
636709			636452	-	predicted RNA	predicted RNA	-	10166	16321	14778	278433	332739	321583	1546	1205	2501	4771	2890	45118	57826	45888	342	192	-2.64985	1.35742e-53	1.17988e-52	0.159336
2803573	2803569	2802061		-	SAUSA300_RS14365		putative glycosyl transferase	3063	4822	4789	83903	98318	104208	81	63	891	1334	1037	16084	16171	16474	18	10	-2.65535	1.68728e-49	1.39639e-48	0.15873
64125	64125	65222	65222	+	SAUSA300_RS00280		alcohol dehydrogenase, zinc-containing	1372	1925	2235	37577	39254	48649	48	38	290	713	445	5232	8648	7066	11	6	-2.66297	7.7649e-100	9.2036e-99	0.157895
844384	844496	845686	845694	+	SAUSA300_RS04085	pgk	phosphoglycerate kinase	10412	11142	10813	285170	227152	235307	262	209	2881	3011	2036	51971	36504	32330	57	33	-2.66297	2.09845e-48	1.72539e-47	0.157895
	2574313	2573618	2573610	-	SAUSA300_RS13230	opuCd	glycine betaine/carnitine/choline transport system permease	1507	1539	1584	41288	31386	34487	64	51	284	571	409	5128	6928	6493	15	8	-2.67243	5.1834e-85	5.67686e-84	0.156863
	2805977	2803587	2803578	-	SAUSA300_RS14370		preprotein translocase subunit SecA	5650	10578	10385	154752	215656	225980	107	83	1769	2865	2084	31909	34735	33099	24	13	-2.6746	1.57466e-44	1.23891e-43	0.156627
1737871	1737871	1736105	1736105	-	SAUSA300_RS08645	aspS	aspartyl-tRNA synthetase	3979	3183	3065	108996	64892	66711	55	45	753	983	773	13590	11924	12281	12	7	-2.6845	8.15265e-79	8.61851e-78	0.155556
	1097256	1098329	1098402	+	SAUSA300_RS05395	potD	spermidine/putrescine ABC transporter spermidine/putrescine-binding protein	2189	4739	4495	59977	96615	97828	102	78	732	1059	824	13216	12838	13094	21	12	-2.70044	2.52615e-79	2.68086e-78	0.153846
1163706	1163706	1165262		+	SAUSA300_RS05765		TRAP family protein	608	1148	1085	16662	23411	23611	17	13	226	314	252	4086	3808	4009	4	2	-2.70044	4.15918e-61	1	0.153846
1422715	1422715	1423800		+	SAUSA300_RS07020	alr2	alanine racemase	744	509	609	20387	10386	13261	16	13	130	180	153	2350	2186	2430	3	2	-2.70044	2.67246e-145	1	0.153846
	1897221	1896589	1896589	-	SAUSA300_RS09365	ribE	riboflavin synthase subunit alpha	390	987	886	10707	20131	19292	34	26	212	204	159	3835	2482	2531	7	4	-2.70044	1.9972e-84	1	0.153846
	2312175	2311105	2311105	-	SAUSA300_RS11770		hypothetical protein	783	1528	1469	21445	31167	31986	34	26	275	458	314	4965	5552	4993	8	4	-2.70044	9.18061e-68	1	0.153846
2699194	2699241	2699447	2699497	+	SAUSA300_RS13860		copper chaperone copZ	1950	2845	2697	53414	58018	58695	350	273	455	832	523	8217	10085	8314	76	42	-2.70044	4.73952e-130	6.12113e-129	0.153846
	794134	796239	796239	+	SAUSA300_RS03845		ribonucleotide-diphosphate reductase subunit alpha	38324	20610	25144	1049622	420172	547136	386	319	5891	8530	6427	106249	103387	102048	86	49	-2.7027	4.05393e-39	2.97578e-38	0.153605
675830	675914	676420	676448	+	SAUSA300_RS03235		hypothetical protein	31762	50120	41932	869894	1021799	912441	2361	1843	8461	12622	7778	152596	152984	123508	494	282	-2.70829	1.64128e-36	1.1642e-35	0.153011
	194071	195030		+	SAUSA300_RS00900		cation efflux family protein	364	2134	2007	9976	43521	43681	45	33	315	390	293	5695	4726	4667	9	5	-2.72247	5.60128e-99	1	0.151515
578893	578893	579639		+	SAUSA300_RS02770		RNA methyltransferase	3446	4600	5041	94398	93797	109703	169	132	891	1237	950	16084	14999	15092	35	20	-2.72247	1.0633e-63	9.83554e-63	0.151515
1590667	1590607	1589993	1589860	-	SAUSA300_RS07850		phiSLT ORF204-like protein	3260	5143	3985	89287	104862	86725	194	152	815	1257	846	14710	15238	13434	41	23	-2.72437	2.89235e-69	2.8283e-68	0.151316
	1419064	1419951		+	SAUSA300_RS07000	dapA	dihydrodipicolinate synthase	2180	1100	1155	59709	22435	25152	48	40	275	501	388	4963	6073	6168	11	6	-2.73697	3.90899e-98	4.59349e-97	0.15
75565	75565	75996	76032	+	SAUSA300_RS00340		universal stress protein	9280	45255	38063	254169	922607	828263	2072	1547	5042	9027	6394	90939	109406	101522	411	232	-2.73728	3.28729e-41	2.48635e-40	0.149968
1619351	1619351	1618077	1618075	-	SAUSA300_RS07995		2-oxoisovalerate dehydrogenase, E2 component, dihydrolipoamide acetyltransferase	4930	9971	10312	135029	203282	224397	191	147	1183	2539	2081	21348	30776	33043	39	22	-2.74024	2.85997e-64	2.66347e-63	0.14966
1416662			1416672	+	predicted RNA	predicted RNA	-	273	229	188	7486	4686	4106	608	493	35	78	52	634	946	835	131	73	-2.75562	0	0	0.148073
2707666	2707666	2707178		-	SAUSA300_RS13895		hypothetical protein	2487	7981	7685	68120	162710	167233	358	271	587	1913	1591	10589	23192	25268	72	40	-2.76022	2.2313e-67	2.15877e-66	0.147601
	2079077	2078181		-	SAUSA300_RS10470		ABC transporter ATP-binding protein	5000	4169	4964	136944	84996	108024	152	122	1158	1148	920	20896	13914	14622	31	18	-2.76081	3.32572e-66	3.15081e-65	0.147541
2454043	2454043	2453108	2453066	-	SAUSA300_RS12605	hutG	formimidoylglutamase	3970	14665	14626	108748	298973	318264	343	258	2253	2734	2175	40642	33142	34548	66	38	-2.7633	1.92008e-56	1.70135e-55	0.147287
751174	751174	752547	752588	+	SAUSA300_RS03630		putative deoxyribodipyrimidine photolyase	4646	7987	7392	127264	162842	160864	140	109	1060	1905	1521	19134	23092	24156	28	16	-2.76818	9.60561e-70	9.46049e-69	0.146789
	117122	118510		+	SAUSA300_RS00550		putative drug transporter	903	766	848	24753	15616	18455	17	14	186	245	198	3367	2975	3154	3	2	-2.80735	7.40518e-95	1	0.142857
	187305	188192		+	SAUSA300_RS00870	cap5N	capsular polysaccharide biosynthesis protein Cap5N	268	271	299	7346	5541	6509	9	7	100	110	105	1815	1343	1669	3	1	-2.80735	7.45813e-49	1	0.142857
	660389	660958		+	SAUSA300_RS03145		hypothetical protein	145	206	223	3974	4204	4852	9	7	68	70	47	1238	852	746	2	1	-2.80735	3.38003e-102	1	0.142857
1771526	1771485	1770559	1770538	-	SAUSA300_RS08815	hemC	porphobilinogen deaminase	5584	3371	3327	152934	68742	72402	128	105	753	1223	937	13586	14822	14878	27	15	-2.80735	7.76742e-78	8.14835e-77	0.142857
	2594808	2593939		-	SAUSA300_RS13340		oligopeptide ABC transporter permease	268	259	324	7359	5285	7062	9	7	40	75	63	736	910	1010	1	1	-2.80735	0	1	0.142857
1682667	1682667	1681969	1681952	-	SAUSA300_RS08355		hypothetical protein	35312	73234	69674	967129	1493014	1516104	2465	1896	7637	18106	12770	137736	219448	202761	478	267	-2.82805	1.3221e-40	9.8905e-40	0.140823
	1291991	1292695		+	SAUSA300_RS06345		putative acetoacetyl-CoA reductase	1129	1406	1466	30936	28672	31920	54	43	222	387	325	4018	4694	5160	11	6	-2.8413	1.38618e-101	1.67197e-100	0.139535
2086211	2086211	2085861	2085852	-	SAUSA300_RS10525		hypothetical protein	44291	81914	59923	1213062	1669966	1303930	5127	3976	14258	13854	9752	257144	167915	154840	937	550	-2.85381	5.09953e-43	3.94421e-42	0.13833
2597351	2597351	2595753		-	SAUSA300_RS13350	opp-1A	oligopeptide permease, peptide-binding protein	1277	1788	1670	34990	36451	36352	28	22	208	517	388	3768	6275	6171	6	3	-2.87447	4.72692e-111	1	0.136364
712225	712225	712809		+	SAUSA300_RS03415		dihydroxyacetone kinase subunit DhaL	1771	2398	2123	48507	48904	46215	104	81	88	611	682	1599	7407	10837	20	11	-2.88042	2.87795e-151	3.97971e-150	0.135802
	578481	578885	578892	+	SAUSA300_RS02765		hypothetical protein	2537	3745	3727	69506	76358	81118	239	186	544	821	698	9827	9961	11092	44	25	-2.8953	5.07464e-155	7.05297e-154	0.134409
250728	250728	251804		+	SAUSA300_RS01115		Gfo/Idh/MocA family oxidoreductase	781	677	700	21407	13814	15247	19	15	99	183	232	1797	2224	3696	4	2	-2.90689	1.25005e-152	1	0.133333
	410296	408068	408068	-	SAUSA300_RS01895	metE	5-methyltetrahydropteroyltriglutamate--homocysteine S-methyltransferase	1824	1179	1428	49981	24053	31073	19	15	315	438	327	5691	5310	5193	4	2	-2.90689	1.06062e-104	1	0.133333
	1095644	1096441	1096441	+	SAUSA300_RS05385	potB	spermidine/putrescine ABC transporter permease	509	590	563	13943	12034	12271	20	15	78	134	111	1416	1634	1765	3	2	-2.90689	8.95833e-243	1	0.133333
	1419948	1420670	1420670	+	SAUSA300_RS07005	dapB	dihydrodipicolinate reductase	1541	939	970	42213	19151	21118	46	38	207	335	291	3734	4066	4624	10	5	-2.926	6.10962e-101	7.30487e-100	0.131579
2084001			2083417	-	predicted RNA	predicted RNA	-	14359	42808	32093	393262	872715	698356	1475	1119	5195	6775	5179	93703	82115	82242	254	147	-2.92832	3.90913e-53	3.38709e-52	0.131367
	366732	365200	365200	-	SAUSA300_RS01675		sodium:solute symporter family protein	2045	1243	1299	56009	25343	28286	28	23	73	463	543	1324	5615	8623	6	3	-2.9386	1.46408e-124	1	0.130435
	1973581	1972640	1972640	-	SAUSA300_RS09805	cbf1	3'-5' exoribonuclease YhaM	7141	7296	7215	195586	148761	157006	222	177	935	1982	1614	16877	24023	25639	41	23	-2.94404	4.24839e-89	4.74779e-88	0.129944
1716363	1716363	1715662		-	SAUSA300_RS08540		hypothetical protein	1994	1113	1056	54625	22702	22987	57	47	183	413	335	3303	5016	5321	11	6	-2.96963	3.3356e-130	4.32838e-129	0.12766
2348539	2348539	2347133	2347079	-	SAUSA300_RS11955		hypothetical protein	8486	13036	10819	232416	265774	235428	222	173	1885	2564	1951	33996	31084	30984	39	22	-2.9752	6.36805e-81	6.81083e-80	0.127168
	1951003	1949759		-	SAUSA300_RS09660	epiC	lantibiotic epidermin biosynthesis protein EpiC	362	553	445	9926	11284	9700	10	8	93	121	110	1688	1478	1747	2	1	-3	7.24976e-142	1	0.125
2509538	2509538	2508369	2508369	-	SAUSA300_RS12890	narK	nitrite extrusion protein	731	247	265	20025	5047	5768	10	8	122	181	126	2208	2193	2004	3	1	-3	1.0672e-76	1	0.125
	2593942	2593127		-	SAUSA300_RS13335		oligopeptide ABC transporter ATP-binding protein	415	626	720	11390	12777	15685	20	16	120	198	140	2164	2408	2227	4	2	-3	1.3647e-122	1	0.125
2595740	2595740	2594805		-	SAUSA300_RS13345		oligopeptide ABC transporter permease	566	694	712	15518	14164	15498	20	16	81	185	157	1463	2251	2504	3	2	-3	1.8138e-204	1	0.125
	2739364	2740812	2740812	+	SAUSA300_RS14085		amino acid permease family protein	735	370	424	20152	7553	9234	10	8	104	183	141	1883	2227	2252	2	1	-3	4.5735e-120	1	0.125
2832598	2832515	2830473	2830453	-	SAUSA300_RS14475	lip	triacylglycerol lipase	107436	111856	93786	2942451	2280383	2040766	1481	1185	3923	24052	34377	70758	291507	545834	265	148	-3.00122	1.25512e-26	7.82804e-26	0.124895
	712802	713164	713164	+	SAUSA300_RS03420		phosphotransferase mannnose-specific family component IIA	1306	2241	2002	35783	45690	43567	147	114	130	459	516	2352	5572	8201	26	14	-3.02554	3.11124e-159	4.34621e-158	0.122807
	2487511	2485913	2485913	-	SAUSA300_RS12780		L-lactate permease	32300	10581	10634	884641	215716	231411	323	277	7169	1964	738	129295	23806	11731	53	34	-3.02628	2.27557e-86	2.50222e-85	0.122744
	693273	692437		-	SAUSA300_RS03320		ABC transporter permease	122668	179208	168207	3359623	3653460	3660174	5430	4250	28782	32662	24528	519072	395860	389454	892	519	-3.03366	3.56865e-38	2.57809e-37	0.122118
2700535	2700535	2699537	2699537	-	SAUSA300_RS13865		D-lactate dehydrogenase	2969	3871	3991	81337	78926	86862	104	82	528	837	651	9528	10149	10349	17	10	-3.03562	1.13657e-212	1.73851e-211	0.121951
1767363	1767362	1766289	1766177	-	SAUSA300_RS08790		putative abrB protein	4636	14220	15761	126979	289911	342969	311	235	1433	2763	2092	25859	33496	33226	50	28	-3.06916	7.64428e-99	9.02157e-98	0.119149
	1420697	1421416		+	SAUSA300_RS07010	dapD	tetrahydrodipicolinate acetyltransferase	1886	880	1032	51664	17955	22469	51	42	178	337	245	3225	4090	3902	9	5	-3.07039	6.14678e-170	8.72015e-169	0.119048
	1133065	1135467	1135467	+	SAUSA300_RS05590	pheT	phenylalanyl-tRNA synthetase subunit beta	6112	4928	4808	167405	100483	104638	63	51	825	1445	1085	14879	17516	17236	12	6	-3.08746	1.53878e-87	1.71267e-86	0.117647
2811237	2811237	2810026	2810026	-	SAUSA300_RS14390	secY	preprotein translocase subunit SecY	961	963	747	26332	19635	16261	21	17	145	291	207	2629	3528	3295	4	2	-3.08746	3.20663e-111	1	0.117647
2842577	2842577	2842080		-	SAUSA300_RS14535		hypothetical protein	495	278	292	13559	5670	6360	20	17	74	126	92	1348	1530	1470	5	2	-3.08746	5.62089e-115	1	0.117647
2131296	2131296	2132519	2132519	+	SAUSA300_RS10855		succinyl-diaminopimelate desuccinylase	5270	5312	4473	144337	108301	97345	118	95	972	968	818	17541	11738	12998	19	11	-3.11042	5.723e-128	7.25443e-127	0.115789
2320718	2320685	2320137	2320137	-	SAUSA300_RS11815		hypothetical protein	62076	150848	135585	1700150	3075294	2950316	6137	4690	14385	25116	20396	259441	304404	323854	947	538	-3.12391	1.03262e-32	7.06828e-32	0.114712
	1147225	1148040	1148040	+	SAUSA300_RS05645	sdhB	succinate dehydrogenase iron-sulfur subunit	24760	25635	27137	678123	522623	590515	918	731	1574	6861	5833	28402	83156	92618	151	83	-3.13869	2.4323e-83	2.64272e-82	0.113543
	2276832	2277938	2277938	+	SAUSA300_RS11620	mtlD	mannitol-1-phosphate 5-dehydrogenase	2564	3326	3198	70225	67814	69598	79	62	402	714	646	7259	8656	10259	13	7	-3.14684	1.0185e-217	1.59351e-216	0.112903
2320136	2320124	2319885	2319885	-	SAUSA300_RS11810		hypothetical protein	28458	78535	68114	779414	1601079	1482163	7054	5364	6706	12607	10096	120942	152795	160309	1064	602	-3.15547	5.59307e-73	5.63009e-72	0.11223
	249815	250654		+	SAUSA300_RS01110		maltose ABC transporter permease	374	264	332	10252	5398	7226	11	9	21	115	138	378	1394	2193	2	1	-3.16993	6.52536e-115	1	0.111111
660995	660995	661630	661630	+	SAUSA300_RS03150		hypothetical protein	452	550	510	12399	11215	11107	23	18	108	143	100	1951	1744	1589	4	2	-3.16993	5.73593e-166	1	0.111111
	1896578	1895397		-	SAUSA300_RS09360	ribBA	riboflavin biosynthesis protein	646	2049	1677	17703	41782	36496	35	27	306	350	254	5519	4250	4033	6	3	-3.16993	1.28698e-114	1	0.111111
2197524	2197524	2200181		+	SAUSA300_RS11200	kdpD	sensor histidine kinase, KdpD	2427	2112	1812	66491	43072	39437	23	18	488	445	372	8818	5393	5918	4	2	-3.16993	1.42765e-161	1	0.111111
2524481	2524481	2522076	2522076	-	SAUSA300_RS12950	nirB	nitrite reductase [NAD(P)H], large subunit	1571	642	600	43035	13099	13077	11	9	289	358	280	5227	4346	4455	3	1	-3.16993	4.33399e-51	1	0.111111
	2598708	2597494		-	SAUSA300_RS13355		hypothetical protein	221	601	673	6069	12269	14646	11	9	94	155	121	1705	1888	1933	2	1	-3.16993	3.18604e-132	1	0.111111
	579639	580163	580163	+	SAUSA300_RS02775		hypothetical protein	3675	4941	5183	100672	100750	112787	254	199	546	1028	797	9861	12464	12656	39	22	-3.17719	6.97254e-201	1.05474e-199	0.110553
	2757388	2756852	2756852	-	SAUSA300_RS14170	nrdG	anaerobic ribonucleotide reductase, small subunit	1922	1372	1723	52648	27983	37505	90	73	259	400	286	4680	4856	4546	15	8	-3.18982	2.28822e-180	3.31489e-179	0.109589
	2078180	2077500		-	SAUSA300_RS10465		hypothetical protein	1688	1542	1636	46236	31447	35601	69	55	311	297	234	5619	3602	3722	10	6	-3.1964	2.59234e-193	3.85751e-192	0.109091
	2200181	2200876	2200876	+	SAUSA300_RS11205	kdpE	DNA-binding response regulator, KdpE	879	899	800	24092	18339	17408	35	28	200	179	143	3621	2171	2276	6	3	-3.22239	3.85154e-187	1	0.107143
2705686	2705686	2704559	2704529	-	SAUSA300_RS13885		glycosyl transferase	4737	9755	9702	129736	198883	211126	207	159	452	1884	1871	8158	22837	29707	32	17	-3.22542	5.69896e-130	7.3257e-129	0.106918
643134			643292	+	predicted RNA	predicted RNA	-	23926	64838	61019	655300	1321851	1327783	9108	6928	4842	11591	7746	87332	140484	122994	1321	735	-3.23662	1.55246e-94	1.78598e-93	0.106091
	283071	283880		+	SAUSA300_RS01250		L-lactate dehydrogenase	32765	8560	7814	897389	174516	170033	586	511	6957	495	113	125479	6008	1799	81	54	-3.24229	7.54224e-133	9.83364e-132	0.105675
1895384	1895384	1894920		-	SAUSA300_RS09355	ribH	6,7-dimethyl-8-ribityllumazine synthase	230	519	490	6308	10587	10676	25	19	94	101	64	1697	1225	1020	4	2	-3.24793	6.34128e-185	1	0.105263
2580823	2580823	2582175	2582183	+	SAUSA300_RS13270	pnbA	para-nitrobenzyl esterase	19666	20128	18850	538620	410353	410182	419	334	3072	3613	2793	55413	43789	44356	60	35	-3.25442	3.95757e-142	5.36427e-141	0.10479
1871164	1871161	1870313	1870313	-	SAUSA300_RS09265	dat	D-alanine aminotransferase	11670	11659	11605	319632	237705	252524	397	317	1243	2624	1987	22421	31813	31550	59	33	-3.26394	8.9096e-147	1.21366e-145	0.104101
296272	296272	297966	297966	+	SAUSA300_RS01320		putative teichoic acid biosynthesis protein B	5727	9416	8783	156870	191979	191118	136	106	937	1759	1423	16900	21330	22601	21	11	-3.26849	2.45551e-129	3.14168e-128	0.103774
16133	16133	17101		+	SAUSA300_RS00065		putative homoserine O-acetyltransferase	1197	1164	1403	32802	23737	30545	37	29	178	283	193	3224	3429	3071	5	3	-3.27302	4.77744e-223	1	0.103448
2759235	2759235	2757385		-	SAUSA300_RS14175	nrdD	anaerobic ribonucleoside triphosphate reductase	10923	14233	15104	299159	290170	328672	210	165	2471	1952	1772	44577	23665	28144	29	17	-3.27886	3.39847e-135	4.47357e-134	0.10303
1412322	1412322	1411339		-	SAUSA300_RS06965	pstS	phosphate ABC transporter phosphate-binding protein PstS	317	2753	2369	8683	56138	51560	53	39	210	509	226	3802	6179	3592	8	4	-3.2854	6.01572e-187	8.80805e-186	0.102564
2346971			2346898	-	predicted RNA	predicted RNA	-	1270	2482	2131	34797	50600	46388	768	593	269	345	273	4852	4182	4342	104	60	-3.305	1.62626e-258	2.71507e-257	0.10118
655598	655598	656143		+	SAUSA300_RS03110		hypothetical protein	739	737	689	20262	15034	14993	38	30	90	182	145	1633	2213	2309	6	3	-3.32193	7.72651e-274	1	0.1
	1491344	1490022		-	SAUSA300_RS07245		amino acid permease	1111	294	219	30434	5996	4779	11	10	129	178	124	2336	2163	1968	2	1	-3.32193	2.44448e-148	1	0.1
1493628	1493628	1492510	1492510	-	SAUSA300_RS07255	ald	alanine dehydrogenase	1027	170	145	28130	3470	3167	11	10	243	95	67	4390	1163	1072	3	1	-3.32193	4.18921e-94	1	0.1
2696542	2696542	2698950	2698950	+	SAUSA300_RS13855		copper-translocating P-type ATPase	7450	10680	11042	204063	217732	240290	117	91	1020	2097	1524	18400	25416	24205	16	9	-3.33787	1.72885e-163	2.42748e-162	0.0989011
	233695	234807	234807	+	SAUSA300_RS01050		hypothetical protein	3679	5224	4964	100781	106509	108036	120	94	534	921	715	9644	11163	11366	16	9	-3.38466	1.58578e-282	2.74802e-281	0.0957447
691324			690570	-	predicted RNA	predicted RNA	-	449989	490565	494470	12324245	10001017	10759577	18377	14606	58903	90429	63362	1062302	1095997	1006058	2447	1397	-3.38616	5.73547e-61	5.21718e-60	0.0956456
580244	580244	580813	580813	+	SAUSA300_RS02780		hypothetical protein	2062	3324	3546	56477	67774	77160	151	117	315	544	435	5685	6602	6909	19	11	-3.41093	0	0	0.0940171
2411085	2411047	2410700	2410567	-	SAUSA300_RS12390		accessory regulator R	25035	34924	25857	685665	711986	562648	2384	1877	4832	4189	2946	87143	50773	46780	298	176	-3.41478	2.95693e-147	4.04804e-146	0.0937666
	1055592	1053604		-	SAUSA300_RS05170	qoxB	quinol oxidase, subunit I	251307	67697	59605	6882766	1380127	1296999	1840	1602	12607	27985	20757	227363	339176	329575	267	150	-3.41684	1.00964e-51	8.5851e-51	0.093633
1715576	1715576	1714662		-	SAUSA300_RS08535		hypothetical protein	2622	1937	1772	71828	39493	38562	66	54	223	459	420	4026	5565	6673	10	5	-3.43296	2.72115e-240	4.38266e-239	0.0925926
845752	845808	846569	846571	+	SAUSA300_RS04090	tpiA	triosephosphate isomerase	11843	13521	13384	324375	275667	291253	491	389	1805	2219	1556	32563	26897	24716	63	36	-3.4337	7.42606e-195	1.11107e-193	0.092545
	186748	187305		+	SAUSA300_RS00865	cap5M	capsular polysaccharide biosynthesis protein Cap5M	265	275	269	7262	5619	5868	14	11	61	70	70	1101	859	1115	3	1	-3.45943	2.05945e-182	1	0.0909091
376924	376924	377016	377016	+	SAUSA300_RS01720		hypothetical protein	38	54	43	1061	1117	951	14	11	5	10	14	94	127	235	2	1	-3.45943	2.74022e-253	1	0.0909091
	661865	662491	662491	+	SAUSA300_RS03160		hypothetical protein	342	315	301	9381	6435	6553	14	11	81	89	75	1464	1085	1206	3	1	-3.45943	7.3707e-135	1	0.0909091
2782949	2782949	2781714	2781714	-	SAUSA300_RS14295	arcA	arginine deiminase	1233	208	145	33778	4258	3157	12	11	86	192	86	1551	2337	1372	2	1	-3.45943	1.39455e-250	1	0.0909091
	2810015	2808462		-	SAUSA300_RS14385		accessory secretory protein Asp1	1621	1658	1296	44416	33816	28200	28	22	163	301	229	2957	3658	3650	3	2	-3.45943	1.40123e-302	1	0.0909091
2225970	2225862	2225341		-	SAUSA300_RS11355	atpF	F0F1 ATP synthase subunit B	20080	14799	15485	549968	301704	336953	932	759	1216	3411	2741	21935	41348	43526	122	68	-3.48049	1.27391e-185	1.8553e-184	0.0895916
589268	589269	592865	592881	+	SAUSA300_RS02825	rpoC	DNA-directed RNA polymerase subunit beta'	55766	45873	54255	1527337	935208	1180584	419	337	4158	10389	7843	75002	125914	124539	54	30	-3.48971	5.63337e-141	7.52399e-140	0.0890208
1437175	1437162	1435894	1435887	-	SAUSA300_RS07100	sucB	dihydrolipoamide succinyltransferase	50476	57404	50035	1382450	1170291	1088766	1203	956	1413	9034	11931	25486	109491	189451	153	85	-3.49148	6.93516e-142	9.35392e-141	0.0889121
2146942	2146942	2147511		+	SAUSA300_RS10935	agrB	accessory gene regulator protein B	157014	228741	202968	4300303	4663276	4416563	9986	7824	26336	26592	24737	474966	322302	392778	1183	695	-3.49282	1.49602e-72	1.5004e-71	0.0888292
	835953	836948	836956	+	SAUSA300_RS04045		hypothetical protein	8878	18485	17769	243166	376867	386651	438	336	1509	2516	1981	27229	30497	31457	52	29	-3.53434	1.35177e-215	2.09104e-214	0.0863095
970111	970111	970545	970576	+	SAUSA300_RS04760		putative surface protein	7305	14029	12561	200082	286008	273336	753	581	2008	1250	948	36217	15160	15061	84	50	-3.53854	6.43761e-238	1.03077e-236	0.0860585
	1834722	1836326	1836326	+	SAUSA300_RS09115	serA	D-3-phosphoglycerate dehydrogenase	3664	1574	1670	100350	32093	36354	41	35	340	568	361	6147	6891	5741	6	3	-3.54432	1.88149e-244	3.06638e-243	0.0857143
239285	239285	241060		+	SAUSA300_RS01070		RGD-containing lipoprotein	1794	406	441	49138	8293	9609	14	12	184	196	170	3330	2379	2705	2	1	-3.58496	2.62333e-203	1	0.0833333
251829	251829	252869	252869	+	SAUSA300_RS01120		Gfo/Idh/MocA family oxidoreductase	609	546	565	16702	11149	12306	15	12	73	126	148	1332	1534	2360	2	1	-3.58496	1.23591e-237	1	0.0833333
	657043	657663	657663	+	SAUSA300_RS03125		hypothetical protein	753	615	541	20643	12542	11785	29	24	73	116	86	1329	1412	1374	3	2	-3.58496	0	1	0.0833333
	1634126	1633080	1633080	-	SAUSA300_RS08080		putative traG membrane protein	322	750	746	8844	15307	16248	16	12	94	106	71	1709	1294	1141	2	1	-3.58496	0	1	0.0833333
2703647	2703647	2702139	2702133	-	SAUSA300_RS13875	crtN	squalene synthase	5970	8720	9322	163508	177788	202862	153	120	670	1361	1249	12085	16496	19834	18	10	-3.58496	3.83223e-230	6.10037e-229	0.0833333
2704526	2704522	2703659	2703656	-	SAUSA300_RS13880	crtM	squalene desaturase	3778	5680	5704	103475	115804	124124	169	132	288	842	889	5206	10205	14122	20	11	-3.58496	0	0	0.0833333
2752757	2752757	2751267	2751267	-	SAUSA300_RS14135	betB	glycine betaine aldehyde dehydrogenase	4437	1337	735	121531	27269	16005	42	36	427	428	312	7702	5194	4968	6	3	-3.58496	6.85293e-253	1.13032e-251	0.0833333
86094	86094	88118	88118	+	SAUSA300_RS00395	copA	ATPase copper transport	9872	24957	25145	270375	508802	547158	286	218	1443	3702	2543	26024	44873	40380	32	18	-3.59826	3.43903e-218	5.41153e-217	0.0825688
	2147508	2147648	2147673	+	SAUSA300_RS10940	agrD	accessory gene regulator protein D	36434	56342	54239	997874	1148646	1180235	10081	7864	5849	6255	5631	105489	75816	89413	1092	639	-3.62138	4.43027e-165	6.25262e-164	0.0812564
1061041	1061044	1061748		+	SAUSA300_RS05205	purC	phosphoribosylaminoimidazole-succinocarboxamide synthase	20116	13598	12603	550953	277229	274251	635	521	3507	1320	706	63264	15998	11225	68	42	-3.63282	2.08294e-255	3.45641e-254	0.0806142
	975075	976145	976145	+	SAUSA300_RS04790	oppC	oligopeptide ABC transporter permease	8565	5216	6771	234586	106341	147335	185	151	604	1247	950	10901	15124	15097	22	12	-3.65344	1.09536e-300	1.98616e-300	0.0794702
	1492415	1491375	1491375	-	SAUSA300_RS07250	ilvA	threonine dehydratase	1188	247	161	32561	5036	3516	14	13	96	97	82	1743	1183	1313	2	1	-3.70044	0	1	0.0769231
2780580	2780580	2779150	2779150	-	SAUSA300_RS14285	arcD	arginine/ornithine antiporter	1619	326	240	44351	6657	5229	14	13	76	140	127	1371	1697	2017	2	1	-3.70044	0	1	0.0769231
	2845166	2843454		-	SAUSA300_RS14545		putative cobalt ABC transporter ATP-binding protein	1414	686	671	38750	13989	14603	15	13	192	273	198	3465	3316	3155	3	1	-3.70044	1.538e-114	1	0.0769231
2830441			2830365	-	predicted RNA	predicted RNA	-	3377	3285	2835	92497	66981	61709	1192	957	94	376	641	1703	4561	10183	125	71	-3.75263	0	0	0.0741902
	2751006	2749297	2749297	-	SAUSA300_RS14130	betA	choline dehydrogenase	3829	1038	627	104877	21176	13647	31	27	192	279	239	3479	3389	3795	3	2	-3.75489	0	1	0.0740741
2416312			2416113	-	predicted RNA	predicted RNA	-	9729	58989	44579	266463	1202593	970044	5477	4065	2411	5617	4212	43487	68086	66881	531	297	-3.77472	3.12853e-274	5.25516e-273	0.0730627
846572	846572	848089	848123	+	SAUSA300_RS04095	gpmI	phosphoglyceromutase	19185	19873	19926	525457	405160	433603	375	299	1812	2675	1954	32679	32422	31036	36	21	-3.83168	0	0	0.0702341
796269	796357	797328	797328	+	SAUSA300_RS03850	nrdF	ribonucleotide-diphosphate reductase subunit beta	20898	11755	14513	572377	239665	315813	469	386	1294	2430	1735	23341	29458	27550	48	27	-3.83757	0	0	0.0699482
	2225341	2224802	2224789	-	SAUSA300_RS11350	atpH	F0F1 ATP synthase subunit delta	27272	24956	24646	746935	508779	536300	1376	1106	1326	3809	3371	23917	46167	53533	136	76	-3.86321	0	0	0.0687161
275324	275324	273819	273819	-	SAUSA300_RS01210	fadE	acyl-CoA synthetase FadE	2973	8400	9634	81439	171267	209641	134	102	109	1015	1259	1976	12305	19991	13	7	-3.86507	0	0	0.0686275
2830287			2830110	-	predicted RNA	predicted RNA	-	9130	9542	9728	250074	194543	211684	1542	1229	235	992	1795	4247	12034	28514	147	83	-3.88823	0	0	0.0675346
2146718	2146706	2146572	2146091	-	SAUSA300_RS10930		delta-hemolysin	1110471	800116	668581	30413446	16311735	14548208	184720	151292	153920	42360	52024	2775888	513406	826036	15979	10161	-3.89622	3.62156e-198	5.44827e-197	0.0671615
	334357	334599		+	SAUSA300_RS01505		hypothetical protein	146	174	156	4001	3564	3405	18	15	17	18	13	323	228	210	1	1	-3.90689	0	1	0.0666667
2605126	2605056	2604634	2604597	-	SAUSA300_RS13385		hypothetical protein	8742	14327	13614	239442	292097	296241	838	652	1233	1326	1042	22252	16074	16547	73	43	-3.92246	0	0	0.0659509
703021	703176	704903	704979	+	SAUSA300_RS03375		ABC transporter ATP-binding protein	43868	86438	89178	1201458	1762189	1940504	1228	946	7407	7326	6366	133596	88801	101091	106	62	-3.9315	2.24554e-288	3.94121e-287	0.0655391
223964	223964	225019		+	SAUSA300_RS01010		hypothetical protein	72818	61366	58025	1994351	1251063	1262625	1759	1422	253	7833	11810	4571	94937	187518	163	90	-3.98185	7.80524e-303	1.38771e-301	0.0632911
1833575	1833575	1834735		+	SAUSA300_RS09110		aminotransferase, class V	2515	982	1153	68883	20030	25107	38	32	202	266	200	3651	3225	3180	5	2	-4	0	1	0.0625
1949215	1949215	1947842	1947842	-	SAUSA300_RS09650	epiP	lantibiotic epidermin leader peptide processing serine protease EpiP	2060	5264	4696	56424	107325	102194	84	64	287	469	363	5191	5696	5772	7	4	-4	0	0	0.0625
2088916	2088916	2088425		-	SAUSA300_RS10540	sak	staphylokinase	4477	3048	2420	122638	62152	52666	195	160	387	374	226	6982	4543	3598	17	10	-4	0	0	0.0625
2781681	2781681	2780671		-	SAUSA300_RS14290	arcB	ornithine carbamoyltransferase	1465	258	192	40126	5271	4181	18	16	91	150	96	1649	1826	1531	2	1	-4	0	1	0.0625
	2808472	2806904		-	SAUSA300_RS14380		hypothetical protein	1188	1252	998	32538	25540	21718	21	16	138	216	149	2488	2620	2376	2	1	-4	0	1	0.0625
	692440	691511	691342	-	SAUSA300_RS03315		ABC transporter substrate-binding protein	194478	219248	198712	5326348	4469758	4323941	6367	5060	18672	22625	16850	336746	274214	267554	543	314	-4.0103	6.24491e-135	8.18113e-134	0.0620553
2055082	2055082	2056248		+	SAUSA300_RS10340		staphopain A	6773	4578	3285	185508	93331	71492	121	100	508	518	355	9164	6281	5636	10	6	-4.05889	0	0	0.06
	2077503	2076631		-	SAUSA300_RS10460		ABC transporter ATP-binding protein	6401	5325	5465	175329	108576	118928	190	153	551	590	416	9940	7152	6616	15	9	-4.08746	0	0	0.0588235
2083337			2082465	-	predicted RNA	predicted RNA	-	17760	40651	32311	486408	828755	703096	1004	770	2022	3303	2663	36482	40037	42291	79	45	-4.09686	0	0	0.0584416
2130861	2130861	2129806	2129793	-	SAUSA300_RS10850		Aerolysin/leukocidin family protein	30920	6664	5276	846855	135876	114815	392	346	2302	939	682	41524	11385	10840	32	20	-4.1127	0	0	0.0578035
1714660	1714660	1714211		-	SAUSA300_RS08530	accB	acetyl-CoA carboxylase, biotin carboxyl carrier protein	1277	906	882	34983	18486	19197	65	53	59	138	163	1069	1674	2592	6	3	-4.14296	0	0	0.0566038
	203715	210890	210890	+	SAUSA300_RS00950		non-ribosomal peptide synthetase	33926	32643	32867	929180	665502	715182	133	107	2800	3289	2733	50507	39868	43408	10	6	-4.1565	0	0	0.0560748
	1714197	1712836		-	SAUSA300_RS08525	accC	acetyl-CoA carboxylase, biotin carboxylase	4281	2431	2597	117250	49567	56515	66	54	186	339	342	3357	4112	5443	5	3	-4.16993	0	0	0.0555556
	2593134	2592385	2592385	-	SAUSA300_RS13330		oligopeptide ABC transporter ATP-binding protein	412	751	701	11287	15322	15255	24	18	62	95	106	1121	1157	1687	3	1	-4.16993	0	1	0.0555556
	931696	931268		-	SAUSA300_RS04610	mnhB	putative monovalent cation/H+ antiporter subunit B	1799	2140	2218	49272	43634	48275	138	109	108	252	176	1962	3061	2806	10	6	-4.18322	0	0	0.0550459
872113	872113	871496		-	SAUSA300_RS04235		LysE/YggA family protein	2088	1219	1015	57211	24852	22092	67	56	98	205	118	1780	2495	1878	5	3	-4.22239	0	0	0.0535714
	341833	342150	342150	+	SAUSA300_RS01535		hypothetical protein	254	253	283	6977	5177	6165	24	19	23	29	19	423	354	303	1	1	-4.24793	0	1	0.0526316
	1061748	1062011	1062012	+	SAUSA300_RS05210	purS	phosphoribosylformylglycinamidine synthase	15790	11980	11706	432457	244234	254727	1445	1176	1771	809	458	31942	9807	7280	100	61	-4.26894	0	0	0.0518707
706753			706669	-	predicted RNA	predicted RNA	-	13072	12199	7822	358038	248709	170209	3764	3046	653	1172	848	11776	14204	13469	273	154	-4.30591	0	0	0.0505581
657794	657794	658435	658435	+	SAUSA300_RS03130		hypothetical protein	602	507	539	16513	10354	11731	24	20	55	63	60	1000	767	965	2	1	-4.32193	0	1	0.05
1096447	1096447	1097256		+	SAUSA300_RS05390	potC	spermidine/putrescine ABC transporter permease	740	683	720	20269	13937	15677	25	20	67	109	81	1208	1323	1300	2	1	-4.32193	0	1	0.05
	2806926	2805967		-	SAUSA300_RS14375		hypothetical protein	833	954	746	22814	19463	16244	25	20	78	133	127	1409	1617	2023	3	1	-4.32193	0	1	0.05
210903	210903	211547	211547	+	SAUSA300_RS00955		4'-phosphopantetheinyl transferase superfamily protein	5879	5428	5462	161015	110670	118862	251	201	431	516	398	7777	6263	6321	18	10	-4.32912	0	0	0.0497512
108993	108993	109979		+	SAUSA300_RS00515	plc	1-phosphatidylinositol phosphodiesterase	6003	2111	1493	164414	43051	32490	94	81	339	335	243	6119	4060	3858	8	4	-4.33985	0	0	0.0493827
2224788	2224780	2223272	2223272	-	SAUSA300_RS11345	atpA	F0F1 ATP synthase subunit alpha	49506	42645	44856	1355873	869409	976077	877	707	1600	5057	4050	28855	61294	64306	61	34	-4.3781	0	0	0.0480905
1053008	1053000	1052722	1052719	-	SAUSA300_RS05160	qoxD	quinol oxidase, subunit IV	17816	4909	4296	487946	100092	93498	936	814	431	1050	810	7783	12727	12862	71	39	-4.38348	0	0	0.0479115
88136	88136	88681	88681	+	SAUSA300_RS00400		putative lipoprotein	4750	13924	12693	130094	283865	276217	555	421	460	1163	707	8300	14103	11227	37	20	-4.39575	0	0	0.0475059
	1947130	1946369		-	SAUSA300_RS09640	epiE	lantibiotic epidermin immunity protein F	1115	4023	3840	30544	82025	83560	113	85	164	284	233	2968	3451	3710	7	4	-4.40939	0	0	0.0470588
1947841	1947819	1947127		-	SAUSA300_RS09645	epiF	lantibiotic epidermin immunity protein F	4679	13362	11856	128172	272424	257993	417	316	601	817	655	10847	9912	10414	26	14	-4.49643	0	0	0.0443038
	1053614	1053009	1053009	-	SAUSA300_RS05165	qoxC	quinol oxidase, subunit III	69671	16286	14835	1908162	332032	322810	1608	1409	1351	3887	2686	24378	47114	42657	113	62	-4.50626	0	0	0.0440028
2668676			2668848	+	predicted RNA	predicted RNA	-	4016	30424	24484	110004	620251	532768	3293	2433	1235	1520	960	22282	18430	15250	186	107	-4.50705	0	0	0.0439786
2082279			2082077	-	predicted RNA	predicted RNA	-	5245	13992	10999	143668	285260	239349	1440	1097	498	887	626	8984	10757	9941	86	48	-4.51439	0	0	0.0437557
2129784	2129784	2128768	2128768	-	SAUSA300_RS10845		leukocidin/hemolysin toxin family protein	26386	6878	5281	722671	140234	114921	366	320	976	1042	804	17617	12630	12777	24	14	-4.51457	0	0	0.04375
335968	335968	340407		+	SAUSA300_RS01515		essC protein	5098	4243	4176	139631	86506	90871	29	23	264	370	263	4771	4490	4186	1	1	-4.52356	0	1	0.0434783
	225019	225915	225926	+	SAUSA300_RS01015	murQ	N-acetylmuramic acid-6-phosphate etherase	42679	38159	35961	1168890	777946	782510	1258	1014	103	2841	5216	1869	34433	82821	79	44	-4.52641	0	0	0.0433925
1312304	1312304	1313122	1313122	+	SAUSA300_RS06435	glpF	glycerol uptake facilitator	5598	3175	3422	153327	64738	74472	143	119	23	418	463	415	5067	7366	9	5	-4.57289	0	0	0.0420168
2322410	2322410	2320848		-	SAUSA300_RS11820		glycine betaine transporter	2407	6472	6579	65949	131950	143170	95	72	301	456	394	5443	5527	6268	6	3	-4.58496	0	0	0.0416667
2609020	2609020	2608829	2608695	-	SAUSA300_RS13425		hypothetical protein	14702	4091	3329	402679	83413	72441	1114	969	940	292	172	16956	3549	2739	63	40	-4.59842	0	0	0.0412797
	340845	341159		+	SAUSA300_RS01525		hypothetical protein	355	331	329	9724	6750	7172	31	25	24	16	27	450	199	442	1	1	-4.64386	0	1	0.04
931256	931256	930927		-	SAUSA300_RS04605	mnhC	putative monovalent cation/H+ antiporter subunit C	2252	2687	2657	61703	54788	57816	222	176	89	218	185	1607	2652	2949	12	7	-4.65208	0	0	0.0397727
	341159	341833		+	SAUSA300_RS01530		hypothetical protein	778	766	726	21322	15630	15817	32	26	59	55	42	1081	670	672	2	1	-4.70044	0	1	0.0384615
	2076631	2075891		-	SAUSA300_RS10455		hypothetical protein	2636	2489	2520	72218	50754	54843	99	79	165	224	177	2983	2720	2820	6	3	-4.71882	0	0	0.0379747
1026770	1026770	1026480		-	SAUSA300_0937		hypothetical protein	900	1725	1674	24668	35178	36445	142	110	88	80	63	1603	975	1008	6	4	-4.78136	0	0	0.0363636
2608694			2608684	-	predicted RNA	predicted RNA	-	319	87	59	8761	1777	1296	410	358	19	5	2	345	63	42	21	13	-4.78338	0	0	0.0363128
	1946372	1945674		-	SAUSA300_1760	epiG	lantibiotic epidermin immunity protein F	1110	3492	3355	30404	71190	73010	110	83	135	221	197	2448	2679	3128	6	3	-4.79008	0	0	0.0361446
1052718			1052695	-	predicted RNA	predicted RNA	-	632	179	141	17328	3667	3078	384	334	10	26	22	192	325	358	21	12	-4.79874	0	0	0.0359281
	930934	929438		-	SAUSA300_RS04600	mnhD	putative monovalent cation/H+ antiporter subunit D	4657	5611	6257	127572	114400	136160	106	84	297	497	355	5372	6034	5648	6	3	-4.80735	0	0	0.0357143
2222361	2222353	2220941	2220932	-	SAUSA300_RS11335	atpD	F0F1 ATP synthase subunit beta	59701	49726	55161	1635089	1013756	1200306	1126	908	1815	4256	3326	32742	51587	52823	57	32	-4.82655	0	0	0.0352423
667293			667467	+	predicted RNA	predicted RNA	-	5154	1635	982	141173	33333	21375	429	373	333	52	37	6005	635	588	20	13	-4.84259	0	0	0.0348525
533493	533493	533624		+	SAUSA300_RS02555		hypothetical protein	25	293	239	708	5977	5204	40	30	6	27	10	110	329	163	2	1	-4.90689	0	1	0.0333333
	928957	928664		-	SAUSA300_RS04590	mnhF	putative monovalent cation/H+ antiporter subunit F	692	820	807	18977	16733	17579	76	60	36	52	31	659	631	498	3	2	-4.90689	0	0	0.0333333
	1712836	1712084		-	SAUSA300_RS08520		LamB/YcsF family protein	2394	1671	1705	65592	34071	37103	74	60	67	138	120	1220	1673	1917	3	2	-4.90689	0	0	0.0333333
1314905	1314905	1316578		+	SAUSA300_RS06445	glpD	aerobic glycerol-3-phosphate dehydrogenase	8610	5522	5382	235830	112584	117126	112	92	370	517	337	6678	6274	5365	6	3	-4.9386	0	0	0.0326087
1029268	1029268	1028912	1028912	-	SAUSA300_RS05050		hypothetical protein	486	501	465	13333	10220	10137	39	31	35	39	24	647	477	392	2	1	-4.9542	0	1	0.0322581
2223271	2223241	2222375	2222363	-	SAUSA300_RS11340	atpG	F0F1 ATP synthase subunit gamma	43374	37939	39069	1187936	773469	850135	1342	1080	994	2812	2336	17926	34092	37096	61	34	-4.98935	0	0	0.0314815
	2173746	2174318		+	SAUSA300_RS11070	leuD	isopropylmalate isomerase small subunit	974	620	768	26676	12645	16715	39	32	20	57	42	372	691	679	1	1	-5	0	1	0.03125
2147676	2147721	2148965	2149025	+	SAUSA300_RS10945	agrC	accessory gene regulator protein C	164281	220566	207151	4499322	4496630	4507585	4597	3615	8168	9818	9476	147324	118996	150461	191	111	-5.02536	0	0	0.0307054
1915442	1915442	1917034	1917034	+	SAUSA300_RS09470	pckA	phosphoenolpyruvate carboxykinase	46993	56498	54024	1287061	1151827	1175565	956	756	209	3738	4047	3774	45308	64263	43	23	-5.03868	0	0	0.0304233
2220921	2220921	2220517	2220508	-	SAUSA300_RS11330	atpC	F0F1 ATP synthase subunit epsilon	20366	15580	17155	557796	317643	373309	1267	1027	472	1176	870	8524	14257	13814	54	30	-5.09733	0	0	0.0292113
1548087	1548087	1547149	1547149	-	SAUSA300_RS07545	lukS-PV	Panton-Valentine leukocidin, LukS-PV	16027	24520	19317	438964	499885	420345	616	482	930	1075	738	16783	13039	11731	25	14	-5.10553	0	0	0.0290456
372415	372415	374487	374598	+	SAUSA300_RS01705		triacylglycerol lipase	591143	562767	559548	16190147	11472964	12175670	7991	6405	27096	26139	20032	488675	316812	318078	307	180	-5.15313	0	0	0.028103
2859141	2859141	2858629	2858613	-	SAUSA300_RS14620		hypothetical protein	4413	15566	12631	120882	317350	274856	614	463	401	537	423	7240	6517	6721	23	13	-5.15443	0	0	0.0280778
1547147	1547147	1546170	1546137	-	SAUSA300_RS07540	lukF-PV	Panton-Valentine leukocidin, LukF-PV	15086	25278	20546	413187	515335	447088	602	468	851	1045	773	15349	12665	12282	23	13	-5.16993	0	0	0.0277778
976162	976162	977244		+	SAUSA300_RS04795	oppD	oligopeptide ABC transporter ATP-binding protein	13471	8105	9922	368950	165253	215917	281	230	313	623	552	5656	7560	8768	11	6	-5.26053	0	0	0.026087
432696	432696	431308	431302	-	SAUSA300_RS02035		sodium:dicarboxylate symporter family protein	27774	31040	32240	760684	632821	701555	633	502	1088	1526	1077	19629	18496	17100	23	13	-5.2711	0	0	0.0258964
929436	929436	928957		-	SAUSA300_RS04595	mnhE	putative monovalent cation/H+ antiporter subunit E	2713	3545	3544	74329	72271	77123	197	155	104	195	168	1884	2363	2680	8	4	-5.27612	0	0	0.0258065
	2451267	2449606		-	SAUSA300_RS12590	hutU	urocanate hydratase	26801	6650	4938	734032	135580	107457	223	195	168	852	781	3033	10334	12401	9	5	-5.2854	0	0	0.025641
1712071	1712071	1710842		-	SAUSA300_RS08515		hypothetical protein	2620	1778	1861	71767	36263	40497	49	40	45	122	99	829	1482	1579	1	1	-5.32193	0	0	0.025
225927	225927	227381	227383	+	SAUSA300_RS01020		sucrose-specific PTS transporter protein	70154	63732	61191	1921387	1299303	1331526	1296	1042	226	2691	5102	4084	32624	81021	47	26	-5.3247	0	0	0.024952
1062013	1062013	1062684		+	SAUSA300_RS05215	purQ	phosphoribosylformylglycinamidine synthase I	42788	29244	29990	1171891	596197	652593	1467	1200	1930	1210	589	34820	14673	9356	48	29	-5.37084	0	0	0.0241667
	928686	928330		-	SAUSA300_RS04585	mnhG	putative monovalent cation/H+ antiporter subunit G	1569	2132	2212	42987	43464	48153	160	125	62	109	96	1134	1322	1527	6	3	-5.38082	0	0	0.024
	2449606	2448368	2448368	-	SAUSA300_RS12585	hutI	imidazolonepropionase	32949	10557	7643	902417	215235	166327	399	345	430	827	777	7771	10023	12351	14	8	-5.43045	0	0	0.0231884
978194	978194	979849	979849	+	SAUSA300_RS04805	oppA	oligopeptide ABC transporter substrate-binding protein	27799	21620	24766	761376	440776	538906	433	350	584	1312	956	10536	15905	15191	14	8	-5.45121	0	0	0.0228571
477084			476618	-	predicted RNA	predicted RNA	-	944427	921488	665418	25865839	18786107	14479381	52408	42206	58007	5467	8332	1046143	66263	132305	1335	888	-5.57074	0	0	0.0210397
	977234	978175		+	SAUSA300_RS04800	oppF	oligopeptide ABC transporter ATP-binding protein	12812	10074	12210	350900	205391	265704	360	290	210	553	466	3798	6708	7405	11	6	-5.59495	0	0	0.0206897
	667474	668484		+	SAUSA300_RS03190	adh	alcohol dehydrogenase	7185	2795	2024	196802	56986	44055	114	98	333	124	82	6012	1504	1314	4	2	-5.61471	0	0	0.0204082
283881			283925	+	predicted RNA	predicted RNA	-	7962	1321	1166	218075	26938	25376	2245	2002	271	35	11	4901	429	178	61	40	-5.6453	0	0	0.01998
	1345739	1346653	1346653	+	SAUSA300_RS06655	thrB	homoserine kinase	12849	9686	10408	351917	197467	226479	348	282	201	445	308	3637	5401	4901	9	5	-5.81762	0	0	0.0177305
1344676	1344676	1345737	1345737	+	SAUSA300_RS06650	thrC	threonine synthase	19761	12890	13569	541215	262794	295268	420	345	398	623	435	7183	7553	6913	11	6	-5.84549	0	0	0.0173913
	273707	272496		-	SAUSA300_RS01205	fadD	acyl-CoA dehydrogenase FadD	2389	8030	9417	65438	163711	204928	158	119	17	263	377	307	3193	5987	4	2	-5.89482	0	0	0.0168067
	1038241	1037912	1037912	-	SAUSA300_RS05100	sspC	cysteine protease	8138	6247	5689	222887	127369	123802	588	478	170	227	159	3078	2751	2529	14	8	-5.90087	0	0	0.0167364
2500975			2499854	-	predicted RNA	predicted RNA	-	6988459	8486697	7199329	191398911	173015715	156656094	195395	154804	119812	290575	169744	2160766	3521730	2695155	4492	2488	-5.95931	0	0	0.0160719
1038278			1038242	-	predicted RNA	predicted RNA	-	2403	1871	1616	65840	38147	35167	1539	1253	50	58	37	918	707	601	34	20	-5.96924	0	0	0.0159617
	270019	268835		-	SAUSA300_RS01195		putative acyl-CoA acetyltransferase FadA	2629	8464	10316	72013	172554	224495	174	131	110	221	175	1991	2687	2787	3	2	-6.03342	0	0	0.0152672
1040552	1040552	1039542	1039542	-	SAUSA300_RS05110	sspA	V8 protease	20327	17279	14332	556716	352280	311879	496	402	476	485	347	8597	5887	5518	11	6	-6.06609	0	0	0.0149254
2164685			2164761	+	predicted RNA	predicted RNA	-	5805	2588	2740	159008	52778	59623	1398	1174	58	123	95	1056	1496	1520	31	17	-6.10975	0	0	0.0144804
1039460	1039460	1038279	1038279	-	SAUSA300_RS05105	sspB	cysteine protease	29380	23667	20177	804664	482511	439052	598	486	566	719	493	10211	8721	7833	13	7	-6.11746	0	0	0.0144033
2149029	2149074	2149700	2149725	+	SAUSA300_RS10950	agrA	accessory gene regulator protein A	135659	145979	145875	3715409	2976040	3174229	6592	5244	2670	3277	3253	48153	39720	51650	127	74	-6.147	0	0	0.0141114
263607			263618	+	predicted RNA	predicted RNA	-	517	59	56	14174	1205	1221	509	461	4	5	6	81	64	103	11	6	-6.26366	1	1	0.0130152
1343390	1343390	1344670		+	SAUSA300_RS06645		homoserine dehydrogenase	27384	20072	20161	750004	409212	438717	510	415	278	604	496	5019	7323	7882	9	5	-6.37504	0	0	0.0120482
227384	227384	228259	228259	+	SAUSA300_RS01025		transcriptional regulator	35886	29201	29806	982841	595322	648576	1047	847	81	611	1164	1461	7412	18493	18	10	-6.40429	0	0	0.0118064
1788929	1788929	1787904	1787904	-	SAUSA300_RS08910	gap	glyceraldehyde 3-phosphate dehydrogenase 2	19693	26235	23935	539349	534847	520840	658	518	156	700	547	2829	8492	8697	11	6	-6.43185	0	0	0.011583
268826			268752	-	predicted RNA	predicted RNA	-	361	1615	1892	9913	32934	41184	498	373	14	39	14	265	479	233	7	4	-6.54303	1	1	0.0107239
262851	262851	263606		+	SAUSA300_RS01160	pflA	pyruvate formate-lyase activating enzyme	29714	2575	2416	813809	52506	52586	443	405	204	307	240	3694	3721	3821	8	4	-6.66178	0	0	0.00987654
895129	895129	894575	894575	-	SAUSA300_RS04395	ear	Ear protein	18092	35753	24170	495526	728894	525950	1359	1051	396	432	312	7151	5242	4966	17	10	-6.71562	0	0	0.00951475
262829			262850	+	predicted RNA	predicted RNA	-	2217	325	265	60721	6641	5767	1234	1108	12	14	16	230	172	259	17	10	-6.79181	1	1	0.00902527
228300			228401	+	predicted RNA	predicted RNA	-	13043	13156	11735	357223	268221	255364	3595	2878	32	154	339	582	1873	5383	44	25	-6.84699	0	0	0.00868659
1157377	1157326	1156367	1156346	-	SAUSA300_RS05720		alpha-hemolysin	286404	255709	208547	7843994	5213071	4537955	7560	6109	2272	4653	3640	40982	56398	57803	95	53	-6.8488	0	0	0.00867572
2342749	2342749	2343174	2343174	+	SAUSA300_RS11930		hypothetical protein	38269	46752	37256	1048123	953136	810698	2775	2200	1109	187	161	20005	2274	2564	29	19	-6.85536	0	0	0.00863636
	1062677	1064866		+	SAUSA300_RS05220	purL	phosphoribosylformylglycinamidine synthase II	112591	74096	80524	3083650	1510589	1752191	1179	965	1523	1468	774	27484	17802	12291	14	8	-6.91439	0	0	0.00829016
1039541			1039469	-	predicted RNA	predicted RNA	-	1676	2378	1990	45928	48497	43307	800	628	25	32	28	450	388	454	10	5	-6.97269	1	1	0.00796178
[truncated: 24 more rows]

## Sheet: Up-Regulated Genes
Transcription Start	Translation Start	Translation Stop	Transcription Stop	Strand	Up-regulated genes
[truncated: 761 more rows]

## Sheet: Differentially Expressed Genes
Up-Regulated genes
[truncated: 1,425 more rows]

## Sheet: Full Table
Transcription Start	Translation Start	Translation Stop	Transcription Stop	Strand	Synonym	Name	Product	Raw Counts 1 Replicate 1	Raw Counts 1 Replicate 2	Raw Counts 1 Replicate 3	Normalized Counts 1 Replicate 1	Normalized Counts 1 Replicate 2	Normalized Counts 1 Replicate 3	RPKM 1	Expression 1	Raw Counts 2 Replicate 1	Raw Counts 2 Replicate 2	Raw Counts 2 Replicate 3	Normalized Counts 2 Replicate 1	Normalized Counts 2 Replicate 2	Normalized Counts 2 Replicate 3	RPKM 2	Expression 2	Log2 Fold Change (∆pyrE/WT)	p-value	-log10 p-value	Adjusted p-value	Fold Change (∆pyrE/WT)
[truncated: 2,738 more rows]
