# Supplementary material for: Pyrimidine sufficiency is required for Sae two-component system signaling in Staphylococcus aureus
Source: J Bacteriol. 2025 Jul 21;207(8):e00115-25. doi: 10.1128/jb.00115-25 (PMC12369341; doi:10.1128/jb.00115-25)
Supplement: Data table S2 — KEGG analysis reveals shifts in many different biochemical pathways in the ∆pyrE mutant during pyrimidine limitation. [file jb.00115-25-s0003.xlsx]

## Sheet: Sheet1
Pathway Code	annotated	DEG	up	down	Pathway Name
saa00020	22	15	4	11	Citrate cycle (TCA cycle)
saa00040	9	6	0	6	Pentose and glucuronate interconversions
saa00052	18	12	2	10	Galactose metabolism
saa00061	14	11	3	8	Fatty acid biosynthesis
saa00074	2	2	0	2	Mycolic acid biosynthesis
saa00130	9	6	4	2	Ubiquinone and other terpenoid-quinone biosynthesis
saa00190	22	17	2	15	Oxidative phosphorylation
saa00230	45	29	8	21	Purine metabolism
saa00240	27	22	10	12	Pyrimidine metabolism
saa00250	20	13	3	10	Alanine, aspartate and glutamate metabolism
saa00260	30	25	7	18	Glycine, serine and threonine metabolism
saa00261	5	4	0	4	Monobactam biosynthesis
saa00270	25	20	7	13	Cysteine and methionine metabolism
saa00290	13	12	2	10	Valine, leucine and isoleucine biosynthesis
saa00300	12	10	0	10	Lysine biosynthesis
saa00350	4	3	0	3	Tyrosine metabolism
saa00360	3	3	0	3	Phenylalanine metabolism
saa00362	8	7	4	3	Benzoate degradation
saa00400	19	11	2	9	Phenylalanine, tyrosine and tryptophan biosynthesis
saa00401	3	2	0	2	Novobiocin biosynthesis
saa00430	6	3	0	3	Taurine and hypotaurine metabolism
saa00450	7	7	1	6	Selenocompound metabolism
saa00460	3	2	1	1	Cyanoamino acid metabolism
saa00470	14	13	2	11	D-Amino acid metabolism
saa00480	8	5	2	3	Glutathione metabolism
saa00500	15	7	3	4	Starch and sucrose metabolism
saa00521	4	4	1	3	Streptomycin biosynthesis
saa00541	11	8	3	5	Biosynthesis of various nucleotide sugars
saa00542	1	0	0	0	O-Antigen repeat unit biosynthesis
saa00543	3	2	1	1	Exopolysaccharide biosynthesis
saa00550	25	16	8	8	Peptidoglycan biosynthesis
saa00552	22	17	6	11	Teichoic acid biosynthesis
saa00562	5	4	1	3	Inositol phosphate metabolism
saa00564	19	12	7	5	Glycerophospholipid metabolism
saa00592	1	1	0	1	alpha-Linolenic acid metabolism
saa00622	3	3	3	0	Xylene degradation
saa00626	2	1	0	1	Naphthalene degradation
saa00630	22	16	5	11	Glyoxylate and dicarboxylate metabolism
saa00640	25	18	3	15	Propanoate metabolism
saa00643	3	2	2	0	Styrene degradation
saa00650	18	12	5	7	Butanoate metabolism
saa00660	10	8	2	6	C5-Branched dibasic acid metabolism
saa00670	19	16	2	14	One carbon pool by folate
saa00720	25	19	5	14	Other carbon fixation pathways
saa00730	11	7	3	4	Thiamine metabolism
saa00740	10	8	2	6	Riboflavin metabolism
saa00750	4	4	3	1	Vitamin B6 metabolism
saa00760	7	3	1	2	Nicotinate and nicotinamide metabolism
saa00780	11	7	3	4	Biotin metabolism
saa00785	19	17	6	11	Lipoic acid metabolism
saa00790	21	15	5	10	Folate biosynthesis
saa00860	16	11	4	7	Porphyrin metabolism
saa00900	13	5	3	2	Terpenoid backbone biosynthesis
saa00906	6	5	0	5	Carotenoid biosynthesis
saa00907	1	1	0	1	Pinene, camphor and geraniol degradation
saa00910	13	9	0	9	Nitrogen metabolism
saa00920	9	7	2	5	Sulfur metabolism
saa00970	70	41	23	18	Aminoacyl-tRNA biosynthesis
saa00997	10	9	0	9	Biosynthesis of various other secondary metabolites
saa00998	3	3	1	2	Biosynthesis of various antibiotics
saa00999	2	0	0	0	Biosynthesis of various plant secondary metabolites
saa02020	77	53	7	46	Two-component system
saa02024	66	48	8	40	Quorum sensing
saa02040	2	0	0	0	Flagellar assembly
saa02060	24	19	10	9	Phosphotransferase system (PTS)
saa03010	70	49	43	6	Ribosome
saa03018	14	11	7	4	RNA degradation
saa03020	5	4	1	3	RNA polymerase
saa03030	17	15	10	5	DNA replication
saa03060	16	12	8	4	Protein export
saa03070	13	10	6	4	Bacterial secretion system
saa03410	10	6	4	2	Base excision repair
saa03420	7	3	1	2	Nucleotide excision repair
saa03430	18	14	6	8	Mismatch repair
saa03440	22	17	9	8	Homologous recombination
saa04122	10	6	2	4	Sulfur relay system
saa04146	6	3	1	2	Peroxisome
saa04981	4	3	0	3	Folate transport and metabolism
saa05100	2	2	1	1	Bacterial invasion of epithelial cells
saa05150	43	36	16	20	Staphylococcus aureus infection
